# Supplementary material for: 2-Eth­oxy­methyl-6-ethyl-2,3,4,5-tetra­hydro-1,2,4-triazine-3,5-dione
Source: Acta Crystallogr Sect E Struct Rep Online. 2012 Jan 11;68(Pt 2):o346. doi: 10.1107/S1600536811055747 (PMC3275030; doi:10.1107/S1600536811055747)
Supplement: Supplementary file 1 [file e-68-0o346-sup1.cif]

##############################################################################
#                                                                            #
# This CIF contains the data in a paper accepted for publication in          #
# Acta Crystallographica Section E. It conforms to the requirements of       #
# Notes for Authors for Acta Crystallographica Section E, and has been       #
# peer reviewed under the auspices of the IUCr Commission on Journals.       #
#                                                                            #
# Full details of the Crystallographic Information File format               #
# are given in the paper "The Crystallographic Information File (CIF):       #
# a New Standard Archive File for Crystallography" by S. R. Hall, F. H.      #
# Allen and I. D. Brown [Acta Cryst. (1991), A47, 655-685].                  #
#                                                                            #
# The current version of the core CIF dictionary is obtainable from          #
# ftp://ftp.iucr.org/pub/cif_core.dic.                                       #
#                                                                            #
# Software is freely available for graphical display of the structure(s)     #
# in this CIF. For information consult the CIF software page                 #
# http://www.iucr.org/resources/cif/software.                                #
#                                                                            #
# This file may be used for bona fide research purposes within the           #
# scientific community so long as proper attribution is given to the journal # 
# article from which it was obtained.                                        #
#                                                                            #
##############################################################################
data_global
_audit_creation_method     SHELXL-97
_journal_date_recd_electronic     2011-12-19
_journal_date_accepted     2011-12-26
_journal_name_full     'Acta Crystallographica, Section E'
_journal_year     2012
_journal_volume     68
_journal_issue      2
_journal_page_first     o346
_journal_page_last     o346
_journal_paper_category     QO
_journal_paper_doi     10.1107/S1600536811055747
_journal_coeditor_code     XU5421
_publ_contact_author
;
     Dr. Seik Weng Ng
     Department of Chemistry
     University of Malaya
     50603 Kuala Lumpur
     Malaysia
;
_publ_contact_author_email     seikweng@um.edu.my
_publ_contact_author_fax     '03 7967 4193'
_publ_contact_author_phone     '03 7967 6778'
_publ_section_title
;
2-Ethoxymethyl-6-ethyl-2,3,4,5-tetrahydro-1,2,4-triazine-3,5-dione
;
loop_
    _publ_author_name
    _publ_author_address
    'El-Brollosy, Nasser R.'
;
Department of Pharmaceutical Chemistry
College of Pharmacy
King Saud University
Riyadh 11451
Saudi Arabia
;
    'El-Emam, Ali A.'
;
Department of Pharmaceutical Chemistry
College of Pharmacy
King Saud University
Riyadh 11451
Saudi Arabia
;
    'Al-Deeb, Omar A.'
;
Department of Pharmaceutical Chemistry
College of Pharmacy
King Saud University
Riyadh 11451
Saudi Arabia
;
    'Ng, Seik Weng'
;
     Department of Chemistry
     University of Malaya
     50603 Kuala Lumpur
     Malaysia
     and
     Chemistry Department
     Faculty of Science
     King Abdulaziz University
     PO Box 80203 Jeddah
     Saudi Arabia
;
data_I
_audit_creation_method     SHELXL-97
_chemical_name_systematic
;
2-Ethoxymethyl-6-ethyl-2,3,4,5-tetrahydro-1,2,4-triazine-3,5-dione
;
_chemical_name_common     ?
_chemical_formula_moiety     'C8 H13 N3 O3'
_chemical_formula_sum     'C8 H13 N3 O3'
_chemical_formula_iupac     'C8 H13 N3 O3'
_chemical_formula_weight     199.21
_chemical_melting_point     ?
_symmetry_cell_setting     monoclinic
_symmetry_space_group_name_H-M     'C 2/c'
_symmetry_space_group_name_Hall     '-C 2yc'
loop_
    _symmetry_equiv_pos_as_xyz
    'x, y, z'
    '-x, y, -z+1/2'
    'x+1/2, y+1/2, z'
    '-x+1/2, y+1/2, -z+1/2'
    '-x, -y, -z'
    'x, -y, z-1/2'
    '-x+1/2, -y+1/2, -z'
    'x+1/2, -y+1/2, z-1/2'
_cell_length_a     20.4078(19)
_cell_length_b     4.4343(3)
_cell_length_c     22.6285(17)
_cell_angle_alpha     90.00
_cell_angle_beta     111.813(10)
_cell_angle_gamma     90.00
_cell_volume     1901.1(3)
_cell_formula_units_Z     8
_cell_measurement_reflns_used     1592
_cell_measurement_theta_min     2.2940
_cell_measurement_theta_max     27.5014
_cell_measurement_temperature     100(2)
_exptl_crystal_description     prism
_exptl_crystal_colour     colorless
_exptl_crystal_size_max     0.35
_exptl_crystal_size_mid     0.25
_exptl_crystal_size_min     0.15
_exptl_crystal_density_diffrn     1.392
_exptl_crystal_density_meas     ?
_exptl_crystal_density_method     'not measured'
_exptl_crystal_F_000     848
_exptl_absorpt_coefficient_mu     0.108
_exptl_absorpt_correction_type     multi-scan
_exptl_absorpt_process_details     '(CrysAlis PRO; Agilent, 2010)'
_exptl_absorpt_correction_T_min     0.9632
_exptl_absorpt_correction_T_max     0.9840
_diffrn_ambient_temperature     100(2)
_diffrn_radiation_type     MoK\a
_diffrn_radiation_wavelength     0.71073
_diffrn_radiation_source     'SuperNova (Mo) X-ray Source'
_diffrn_radiation_monochromator     Mirror
_diffrn_measurement_device_type
                  'Agilent SuperNova Dual diffractometer with an Atlas detector'
_diffrn_measurement_method     '\w scan'
_diffrn_detector_area_resol_mean     10.4041
_diffrn_reflns_number     3623
_diffrn_reflns_av_R_equivalents     0.0233
_diffrn_reflns_av_sigmaI/netI     0.0422
_diffrn_reflns_theta_min     3.39
_diffrn_reflns_theta_max     27.56
_diffrn_reflns_theta_full     27.56
_diffrn_measured_fraction_theta_max     0.988
_diffrn_measured_fraction_theta_full     0.988
_diffrn_reflns_limit_h_min     -26
_diffrn_reflns_limit_h_max     26
_diffrn_reflns_limit_k_min     -5
_diffrn_reflns_limit_k_max     5
_diffrn_reflns_limit_l_min     -15
_diffrn_reflns_limit_l_max     29
_diffrn_standards_number     0
_diffrn_standards_interval_count     0
_diffrn_standards_interval_time     0
_diffrn_standards_decay_%     0
_reflns_number_total     2174
_reflns_number_gt     1739
_reflns_threshold_expression     I>2\s(I)
_refine_ls_structure_factor_coef     Fsqd
_refine_ls_matrix_type     full
_refine_ls_R_factor_all     0.0561
_refine_ls_R_factor_gt     0.0417
_refine_ls_wR_factor_gt     0.0961
_refine_ls_wR_factor_ref     0.1074
_refine_ls_goodness_of_fit_ref     1.056
_refine_ls_restrained_S_all     1.056
_refine_ls_number_reflns     2174
_refine_ls_number_parameters     131
_refine_ls_number_restraints     0
_refine_ls_hydrogen_treatment     mixed
_refine_ls_weighting_scheme     calc
_refine_ls_weighting_details
         'calc w=1/[\s^2^(Fo^2^)+(0.0432P)^2^+1.2698P] where P=(Fo^2^+2Fc^2^)/3'
_atom_sites_solution_hydrogens     geom
_atom_sites_solution_primary     direct
_atom_sites_solution_secondary     difmap
_refine_ls_shift/su_max     0.001
_refine_ls_shift/su_mean     0.001
_refine_diff_density_max     0.305
_refine_diff_density_min     -0.277
_refine_ls_extinction_method     none
_refine_ls_extinction_coef     ?
loop_
    _atom_type_symbol
    _atom_type_description
    _atom_type_scat_dispersion_real
    _atom_type_scat_dispersion_imag
    _atom_type_scat_source
    'C' 'C' 0.0033 0.0016
                         'International Tables Vol C Tables 4.2.6.8 and 6.1.1.4'
    'H' 'H' 0.0000 0.0000
                         'International Tables Vol C Tables 4.2.6.8 and 6.1.1.4'
    'N' 'N' 0.0061 0.0033
                         'International Tables Vol C Tables 4.2.6.8 and 6.1.1.4'
    'O' 'O' 0.0106 0.0060
                         'International Tables Vol C Tables 4.2.6.8 and 6.1.1.4'
_computing_data_collection     'CrysAlis PRO (Agilent, 2010)'
_computing_cell_refinement     'CrysAlis PRO (Agilent, 2010)'
_computing_data_reduction     'CrysAlis PRO (Agilent, 2010)'
_computing_structure_solution     'SHELXS97 (Sheldrick, 2008)'
_computing_structure_refinement     'SHELXL97 (Sheldrick, 2008)'
_computing_molecular_graphics     'X-SEED (Barbour, 2001)'
_computing_publication_material     'publCIF (Westrip, 2010)'
loop_
    _atom_site_type_symbol
    _atom_site_label
    _atom_site_fract_x
    _atom_site_fract_y
    _atom_site_fract_z
    _atom_site_U_iso_or_equiv
    _atom_site_adp_type
    _atom_site_calc_flag
    _atom_site_refinement_flags
    _atom_site_occupancy
    _atom_site_symmetry_multiplicity
    _atom_site_disorder_assembly
    _atom_site_disorder_group
    O O1 0.73492(5) 0.9252(3) 0.68461(5) 0.0201(3) Uani d . 1 1 . .
    O O2 0.58065(6) 0.2354(3) 0.70746(5) 0.0214(3) Uani d . 1 1 . .
    O O3 0.42473(5) 0.6126(2) 0.59416(5) 0.0172(3) Uani d . 1 1 . .
    N N1 0.65902(7) 0.5753(3) 0.69639(6) 0.0152(3) Uani d . 1 1 . .
    N N2 0.56241(6) 0.7358(3) 0.57988(6) 0.0138(3) Uani d . 1 1 . .
    N N3 0.54722(6) 0.5285(3) 0.61778(5) 0.0144(3) Uani d . 1 1 . .
    C C1 0.67786(7) 0.7953(3) 0.66355(7) 0.0141(3) Uani d . 1 1 . .
    C C2 0.62375(7) 0.8617(3) 0.59987(6) 0.0130(3) Uani d . 1 1 . .
    C C3 0.64247(8) 1.0709(3) 0.55670(7) 0.0159(3) Uani d . 1 1 . .
    H H3A 0.6664 1.2510 0.5810 0.019 Uiso calc R 1 1 . .
    H H3B 0.5987 1.1387 0.5221 0.019 Uiso calc R 1 1 . .
    C C4 0.69101(8) 0.9188(4) 0.52750(7) 0.0197(3) Uani d . 1 1 . .
    H H4A 0.7019 1.0617 0.4994 0.030 Uiso calc R 1 1 . .
    H H4B 0.6672 0.7418 0.5029 0.030 Uiso calc R 1 1 . .
    H H4C 0.7349 0.8559 0.5616 0.030 Uiso calc R 1 1 . .
    C C5 0.59417(8) 0.4319(3) 0.67624(7) 0.0152(3) Uani d . 1 1 . .
    C C6 0.47519(8) 0.4069(3) 0.59096(7) 0.0167(3) Uani d . 1 1 . .
    H H6A 0.4642 0.3508 0.5459 0.020 Uiso calc R 1 1 . .
    H H6B 0.4726 0.2216 0.6144 0.020 Uiso calc R 1 1 . .
    C C7 0.42810(8) 0.6726(4) 0.65804(7) 0.0200(3) Uani d . 1 1 . .
    H H7A 0.4709 0.7914 0.6818 0.024 Uiso calc R 1 1 . .
    H H7B 0.4300 0.4809 0.6810 0.024 Uiso calc R 1 1 . .
    C C8 0.36268(9) 0.8478(4) 0.65258(8) 0.0252(4) Uani d . 1 1 . .
    H H8A 0.3635 0.8925 0.6953 0.038 Uiso calc R 1 1 . .
    H H8B 0.3207 0.7277 0.6292 0.038 Uiso calc R 1 1 . .
    H H8C 0.3614 1.0369 0.6298 0.038 Uiso calc R 1 1 . .
    H H1 0.6913(10) 0.515(4) 0.7331(9) 0.024(5) Uiso d . 1 1 . .
loop_
    _atom_site_aniso_label
    _atom_site_aniso_U_11
    _atom_site_aniso_U_22
    _atom_site_aniso_U_33
    _atom_site_aniso_U_12
    _atom_site_aniso_U_13
    _atom_site_aniso_U_23
    O1 0.0179(6) 0.0261(6) 0.0138(5) -0.0056(5) 0.0028(4) -0.0018(4)
    O2 0.0237(6) 0.0226(6) 0.0166(5) -0.0020(5) 0.0059(4) 0.0063(5)
    O3 0.0153(5) 0.0246(6) 0.0112(5) 0.0001(5) 0.0043(4) -0.0008(4)
    N1 0.0148(6) 0.0179(7) 0.0095(6) 0.0019(5) 0.0007(5) 0.0013(5)
    N2 0.0168(6) 0.0133(6) 0.0118(6) 0.0010(5) 0.0059(5) 0.0008(5)
    N3 0.0141(6) 0.0171(6) 0.0102(6) -0.0017(5) 0.0026(5) 0.0019(5)
    C1 0.0146(7) 0.0161(7) 0.0115(7) 0.0006(6) 0.0047(5) -0.0019(6)
    C2 0.0153(7) 0.0126(7) 0.0110(7) 0.0019(6) 0.0048(5) -0.0006(6)
    C3 0.0183(7) 0.0149(7) 0.0138(7) -0.0010(6) 0.0049(6) 0.0006(6)
    C4 0.0205(8) 0.0245(8) 0.0153(7) -0.0030(7) 0.0081(6) -0.0011(6)
    C5 0.0171(7) 0.0163(7) 0.0121(7) 0.0027(6) 0.0054(6) 0.0001(6)
    C6 0.0159(7) 0.0188(8) 0.0141(7) -0.0035(6) 0.0039(6) -0.0015(6)
    C7 0.0246(8) 0.0243(8) 0.0118(7) -0.0063(7) 0.0075(6) -0.0017(6)
    C8 0.0254(9) 0.0310(9) 0.0226(8) -0.0068(8) 0.0127(7) -0.0089(7)
loop_
    _geom_bond_atom_site_label_1
    _geom_bond_atom_site_label_2
    _geom_bond_site_symmetry_2
    _geom_bond_distance
    _geom_bond_publ_flag
    O1 C1 . 1.2256(18) ?
    O2 C5 . 1.2164(18) ?
    O3 C6 . 1.3974(18) ?
    O3 C7 . 1.4461(17) ?
    N1 C1 . 1.3654(19) ?
    N1 C5 . 1.3839(19) ?
    N1 H1 . 0.889(19) ?
    N2 C2 . 1.2894(19) ?
    N2 N3 . 1.3688(16) ?
    N3 C5 . 1.3821(18) ?
    N3 C6 . 1.4686(19) ?
    C1 C2 . 1.4832(19) ?
    C2 C3 . 1.496(2) ?
    C3 C4 . 1.536(2) ?
    C3 H3A . 0.9900 ?
    C3 H3B . 0.9900 ?
    C4 H4A . 0.9800 ?
    C4 H4B . 0.9800 ?
    C4 H4C . 0.9800 ?
    C6 H6A . 0.9900 ?
    C6 H6B . 0.9900 ?
    C7 C8 . 1.509(2) ?
    C7 H7A . 0.9900 ?
    C7 H7B . 0.9900 ?
    C8 H8A . 0.9800 ?
    C8 H8B . 0.9800 ?
    C8 H8C . 0.9800 ?
loop_
    _geom_angle_atom_site_label_1
    _geom_angle_atom_site_label_2
    _geom_angle_atom_site_label_3
    _geom_angle_site_symmetry_1
    _geom_angle_site_symmetry_3
    _geom_angle
    _geom_angle_publ_flag
    C6 O3 C7 . . 114.18(11) ?
    C1 N1 C5 . . 125.26(13) ?
    C1 N1 H1 . . 117.7(12) ?
    C5 N1 H1 . . 117.0(12) ?
    C2 N2 N3 . . 119.17(12) ?
    N2 N3 C5 . . 124.75(12) ?
    N2 N3 C6 . . 114.37(11) ?
    C5 N3 C6 . . 120.88(12) ?
    O1 C1 N1 . . 122.90(13) ?
    O1 C1 C2 . . 122.78(13) ?
    N1 C1 C2 . . 114.33(12) ?
    N2 C2 C1 . . 122.02(13) ?
    N2 C2 C3 . . 119.31(12) ?
    C1 C2 C3 . . 118.61(13) ?
    C2 C3 C4 . . 111.76(12) ?
    C2 C3 H3A . . 109.3 ?
    C4 C3 H3A . . 109.3 ?
    C2 C3 H3B . . 109.3 ?
    C4 C3 H3B . . 109.3 ?
    H3A C3 H3B . . 107.9 ?
    C3 C4 H4A . . 109.5 ?
    C3 C4 H4B . . 109.5 ?
    H4A C4 H4B . . 109.5 ?
    C3 C4 H4C . . 109.5 ?
    H4A C4 H4C . . 109.5 ?
    H4B C4 H4C . . 109.5 ?
    O2 C5 N3 . . 123.49(14) ?
    O2 C5 N1 . . 122.24(13) ?
    N3 C5 N1 . . 114.26(13) ?
    O3 C6 N3 . . 112.50(12) ?
    O3 C6 H6A . . 109.1 ?
    N3 C6 H6A . . 109.1 ?
    O3 C6 H6B . . 109.1 ?
    N3 C6 H6B . . 109.1 ?
    H6A C6 H6B . . 107.8 ?
    O3 C7 C8 . . 107.51(12) ?
    O3 C7 H7A . . 110.2 ?
    C8 C7 H7A . . 110.2 ?
    O3 C7 H7B . . 110.2 ?
    C8 C7 H7B . . 110.2 ?
    H7A C7 H7B . . 108.5 ?
    C7 C8 H8A . . 109.5 ?
    C7 C8 H8B . . 109.5 ?
    H8A C8 H8B . . 109.5 ?
    C7 C8 H8C . . 109.5 ?
    H8A C8 H8C . . 109.5 ?
    H8B C8 H8C . . 109.5 ?
loop_
    _geom_torsion_atom_site_label_1
    _geom_torsion_atom_site_label_2
    _geom_torsion_atom_site_label_3
    _geom_torsion_atom_site_label_4
    _geom_torsion_site_symmetry_1
    _geom_torsion_site_symmetry_2
    _geom_torsion_site_symmetry_3
    _geom_torsion_site_symmetry_4
    _geom_torsion
    _geom_torsion_publ_flag
    C2 N2 N3 C5 . . . . -2.5(2) ?
    C2 N2 N3 C6 . . . . 178.28(12) ?
    C5 N1 C1 O1 . . . . 176.71(14) ?
    C5 N1 C1 C2 . . . . -4.0(2) ?
    N3 N2 C2 C1 . . . . -1.8(2) ?
    N3 N2 C2 C3 . . . . 175.47(12) ?
    O1 C1 C2 N2 . . . . -175.88(14) ?
    N1 C1 C2 N2 . . . . 4.8(2) ?
    O1 C1 C2 C3 . . . . 6.9(2) ?
    N1 C1 C2 C3 . . . . -172.48(12) ?
    N2 C2 C3 C4 . . . . -102.47(16) ?
    C1 C2 C3 C4 . . . . 74.86(17) ?
    N2 N3 C5 O2 . . . . -175.83(13) ?
    C6 N3 C5 O2 . . . . 3.3(2) ?
    N2 N3 C5 N1 . . . . 3.3(2) ?
    C6 N3 C5 N1 . . . . -177.56(12) ?
    C1 N1 C5 O2 . . . . 179.42(14) ?
    C1 N1 C5 N3 . . . . 0.3(2) ?
    C7 O3 C6 N3 . . . . -68.72(15) ?
    N2 N3 C6 O3 . . . . -74.79(15) ?
    C5 N3 C6 O3 . . . . 106.00(15) ?
    C6 O3 C7 C8 . . . . -169.27(13) ?
loop_
    _geom_hbond_atom_site_label_D
    _geom_hbond_atom_site_label_H
    _geom_hbond_atom_site_label_A
    _geom_hbond_site_symmetry_A
    _geom_hbond_distance_DH
    _geom_hbond_distance_HA
    _geom_hbond_distance_DA
    _geom_hbond_angle_DHA
    N1 H1 O1 4_646 0.89(2) 1.95(2) 2.837(2) 174.1(17)
