# Supplementary material for: 2-Eth­oxy­methyl-6-ethyl-2,3,4,5-tetra­hydro-1,2,4-triazine-3,5-dione
Source: Acta Crystallogr Sect E Struct Rep Online. 2012 Jan 11;68(Pt 2):o346. doi: 10.1107/S1600536811055747 (PMC3275030; doi:10.1107/S1600536811055747)
Supplement: Supplementary file 2 [file e-68-0o346-Isup2.hkl]

# 
# h,k,l, Fc-squared, Fo-squared, sigma(Fo-squared) and status flag 
# 
data_I
_shelx_title '  C2/c' 
_shelx_refln_list_code          4 
_shelx_F_calc_maximum      271.12 
_exptl_crystal_F_000       848.00 
_reflns_d_resolution_high  0.7680 
 
loop_ 
 _symmetry_equiv_pos_as_xyz 
 'x, y, z' 
 '-x, y, -z+1/2' 
 'x+1/2, y+1/2, z' 
 '-x+1/2, y+1/2, -z+1/2' 
 '-x, -y, -z' 
 'x, -y, z-1/2' 
 '-x+1/2, -y+1/2, -z' 
 'x+1/2, -y+1/2, z-1/2' 
 
_cell_length_a    20.4078 
_cell_length_b     4.4343 
_cell_length_c    22.6285 
_cell_angle_alpha  90.000 
_cell_angle_beta  111.813 
_cell_angle_gamma  90.000 
 
_shelx_F_squared_multiplier     1.000 
 
loop_ 
 _refln_index_h 
 _refln_index_k 
 _refln_index_l 
 _refln_F_squared_calc 
 _refln_F_squared_meas 
 _refln_F_squared_sigma 
 _refln_observed_status 
   4   0   0    17269.64    15723.97    122.85 o 
   6   0   0     5654.39     5592.77     76.72 o 
   8   0   0     9290.90     8691.93    179.99 o 
  10   0   0     5322.81     5610.60     83.06 o 
  12   0   0     2511.00     2586.73     87.68 o 
  14   0   0     1095.04     1325.48     69.38 o 
  16   0   0      273.36      394.15     41.88 o 
  18   0   0     1274.03     1265.56     79.10 o 
  20   0   0      889.77      896.17     70.59 o 
  22   0   0       45.10      112.55     28.81 o 
  24   0   0       71.48      112.26     28.14 o 
   1   1   0    10331.74     9720.57     87.73 o 
   3   1   0    19955.14    19193.66    153.23 o 
   5   1   0     2368.13     2334.08     37.31 o 
   7   1   0     3441.85     3514.96     42.51 o 
   9   1   0     6407.58     6672.30     67.41 o 
  11   1   0     1513.26     1595.92     36.94 o 
  13   1   0      106.51       97.31     13.08 o 
  15   1   0      454.89      462.27     23.99 o 
  17   1   0      556.61      526.82     37.00 o 
  19   1   0      918.97     1012.66     51.59 o 
  21   1   0      692.52      786.35     80.68 o 
  23   1   0        5.77        5.80      7.17 o 
   0   2   0       63.81       70.37      9.58 o 
   2   2   0     1486.63     1427.99     47.85 o 
   4   2   0      856.53      785.10     40.54 o 
   6   2   0      838.33      847.86     23.95 o 
   8   2   0     1790.11     1748.12     35.09 o 
  10   2   0      342.51      382.66     21.33 o 
  12   2   0      739.51      694.07     31.70 o 
  14   2   0      405.00      127.47    133.49 o 
  16   2   0      893.15      793.58     66.94 o 
  18   2   0        0.85       -0.05      9.56 o 
  20   2   0     1041.79      972.27     82.34 o 
  22   2   0      125.21      183.56     38.80 o 
   1   3   0      352.19      376.83     18.81 o 
   3   3   0      788.79      848.28     27.31 o 
   5   3   0        0.02       -0.10      4.45 o 
   7   3   0      843.08      849.15     27.62 o 
   9   3   0       15.12      104.67     18.28 o 
  11   3   0      147.74      160.89     13.82 o 
  13   3   0      938.70      971.90     72.53 o 
  15   3   0       90.72      128.22     28.42 o 
  17   3   0       39.65       39.77     17.34 o 
  19   3   0       13.08        1.59     10.47 o 
  21   3   0      209.00      285.01     49.39 o 
   0   4   0      246.30      218.03     24.11 o 
   2   4   0      189.01      170.38     14.70 o 
   4   4   0      161.75      193.83     17.48 o 
   6   4   0      113.96      127.28     14.79 o 
   8   4   0     1186.53     1146.49     73.70 o 
  10   4   0       18.65       16.99     11.50 o 
  12   4   0       23.89       44.11     17.90 o 
  14   4   0       30.43       22.70     14.26 o 
  16   4   0        0.18      -15.96     15.96 o 
   1   5   0       64.48       61.73     14.71 o 
   3   5   0        2.00      -11.40     11.40 o 
   5   5   0        0.01      -10.37     10.37 o 
   7   5   0       22.16       29.20     14.51 o 
   9   5   0       19.16      -10.68     10.68 o 
  11   5   0      701.55      724.16     69.66 o 
 -23   1   1       89.47       71.64     15.54 o 
 -21   1   1      205.55      240.02     26.97 o 
 -19   1   1      550.32      555.21     38.28 o 
 -17   1   1     2099.10     2250.45     71.00 o 
 -15   1   1     2715.25     2592.32     56.37 o 
 -13   1   1        0.08        0.52      3.31 o 
 -11   1   1     3070.10     3211.69     52.60 o 
  -9   1   1     3941.04     4332.38     54.51 o 
  -7   1   1     1935.31     1819.50     30.84 o 
  -5   1   1       91.79      106.10      8.21 o 
  -3   1   1     1426.96     1260.03     26.72 o 
  -1   1   1      772.31      705.62     15.42 o 
   3   1   1    12027.36    11116.67    144.73 o 
   5   1   1     2132.19     1970.08     25.66 o 
   7   1   1     3145.31     3141.04     56.69 o 
   9   1   1       51.15       37.79      5.20 o 
  11   1   1       90.95      104.73      7.11 o 
  13   1   1       79.44       90.76      9.36 o 
  15   1   1      625.81      614.83     23.21 o 
  17   1   1      884.99      880.55     30.40 o 
  19   1   1       96.80      111.10     24.38 o 
  21   1   1        6.93       11.34     26.11 o 
  23   1   1        0.68        2.70      6.08 o 
 -22   2   1      887.09     1029.52     90.23 o 
 -20   2   1        3.57        6.13      9.70 o 
 -18   2   1     1518.54     1603.55     99.22 o 
 -16   2   1       88.96       40.13     16.80 o 
 -14   2   1      521.98      396.31     69.27 o 
 -12   2   1      849.39      853.12     35.63 o 
 -10   2   1     2774.86     2905.57     59.98 o 
  -8   2   1    16261.96    16529.84    128.34 o 
  -6   2   1       82.35       70.85      6.63 o 
  -4   2   1      315.12      321.19     17.67 o 
  -2   2   1     4182.23     4215.69     79.71 o 
   0   2   1      494.77      471.20     22.20 o 
   2   2   1      361.18      338.33     13.13 o 
   4   2   1      651.00      634.55     37.42 o 
   6   2   1      228.32      161.28     10.17 o 
   8   2   1       32.30       20.26      4.11 o 
  10   2   1      420.08      414.53     21.55 o 
  12   2   1      247.46      272.52     19.77 o 
  14   2   1     1414.41      346.75    668.98 o 
  16   2   1        2.75       10.23      9.81 o 
  18   2   1      371.30      368.72     49.75 o 
  20   2   1       82.84       33.00     17.45 o 
  22   2   1      102.21      151.43     36.44 o 
 -21   3   1        5.04       25.49     17.09 o 
 -19   3   1        7.04       -6.62     10.79 o 
 -17   3   1       92.41      119.21     28.50 o 
 -15   3   1      100.94      149.07     30.77 o 
 -13   3   1      142.47      157.83     15.67 o 
 -11   3   1     2254.46     2403.63     56.09 o 
  -9   3   1      457.94      499.36     23.97 o 
  -7   3   1      894.13      633.85    101.74 o 
  -5   3   1       77.27       80.40     15.53 o 
  -3   3   1      230.53      196.87     22.14 o 
  -1   3   1      168.39      160.96     12.45 o 
   1   3   1      442.96      408.22     19.25 o 
   3   3   1     2943.45     2966.93     70.69 o 
   5   3   1        0.39        0.60      1.28 o 
   7   3   1        1.26        0.87      2.99 o 
   9   3   1      195.34      195.04     12.21 o 
  11   3   1      249.96      242.85     19.17 o 
  13   3   1     2417.39     2353.29    114.49 o 
  15   3   1      207.62      227.90     38.17 o 
  17   3   1        0.72      -15.59     15.59 o 
  19   3   1       68.42       76.84     26.53 o 
 -18   4   1      201.65      239.93     43.66 o 
 -16   4   1       12.51       12.09     12.65 o 
 -14   4   1       13.99        2.05     10.63 o 
 -12   4   1       32.27       19.65     11.95 o 
 -10   4   1      760.40      744.06     62.16 o 
  -8   4   1     1011.98      991.22     67.87 o 
  -6   4   1     2477.38     2683.07     99.92 o 
  -4   4   1      420.36      450.58     23.74 o 
  -2   4   1      303.90      312.18     22.45 o 
   0   4   1        9.45        6.01      3.15 o 
   2   4   1        0.01       -0.82      3.18 o 
   4   4   1      411.35      394.33     19.19 o 
   6   4   1     1608.70     1520.66     24.78 o 
   8   4   1      693.05      700.36     58.34 o 
  10   4   1       91.62       72.72     21.66 o 
  12   4   1      227.86      236.71     39.05 o 
  14   4   1        0.60       -4.62     10.01 o 
  16   4   1       25.87        5.95     11.81 o 
 -11   5   1        6.35      -13.44     13.44 o 
  -9   5   1       13.95       -0.10      7.31 o 
  -7   5   1      333.94      321.73     41.08 o 
  -5   5   1       20.62       24.63     12.13 o 
  -3   5   1        0.27       -6.18      7.10 o 
   1   5   1       79.61       76.25     17.10 o 
   3   5   1       53.54       38.96     14.73 o 
   5   5   1     2248.32     2482.79    109.77 o 
   7   5   1      354.23      395.04     46.99 o 
   9   5   1      338.43      307.47     43.58 o 
  11   5   1      551.60      565.47     62.43 o 
 -24   0   2       23.88       21.71     18.09 o 
 -22   0   2      171.94      194.67     35.91 o 
 -20   0   2        4.71       13.42     11.30 o 
 -18   0   2      362.98      314.16     38.91 o 
 -16   0   2     1659.13     1703.89     83.96 o 
 -14   0   2       64.45       57.61     25.55 o 
 -12   0   2     6770.97     7315.77    147.13 o 
 -10   0   2        1.09       -0.25      2.90 o 
  -8   0   2      669.13      646.09     25.04 o 
  -6   0   2     5112.66     5411.43     87.93 o 
  -4   0   2     2187.64     1988.27     43.76 o 
   2   0   2     7132.45     6743.95     65.86 o 
   4   0   2     7140.90     6307.80     91.33 o 
   6   0   2     1532.72     1484.12     33.79 o 
   8   0   2       52.60       72.25      8.62 o 
  10   0   2      103.33       36.32     61.86 o 
  12   0   2     1774.43     1633.36     72.26 o 
  14   0   2      116.12      114.57     21.43 o 
  16   0   2     8187.49     7920.34    185.52 o 
  18   0   2        4.08        4.37      8.84 o 
  20   0   2      205.22      211.03     35.41 o 
  22   0   2      674.40      695.60     68.38 o 
 -23   1   2      267.25      252.84     29.11 o 
 -21   1   2       44.50       41.58     11.46 o 
 -19   1   2     1776.76     1642.60     64.86 o 
 -17   1   2     1031.61     1046.59     48.41 o 
 -15   1   2      678.18      664.22     28.51 o 
 -13   1   2        4.78        2.54      3.03 o 
 -11   1   2      577.11      639.95     23.41 o 
  -9   1   2      984.43     1030.86     26.47 o 
  -7   1   2       25.02       29.93      2.88 o 
  -5   1   2     1722.49     1728.56     84.39 o 
  -3   1   2    13622.97    12552.78     54.17 o 
  -1   1   2     6408.44     6133.03     42.60 o 
   3   1   2     3958.61     3683.99     29.03 o 
   5   1   2     1694.90     1610.90     25.69 o 
   7   1   2     3067.55     3294.19     46.84 o 
   9   1   2      116.53      162.38      7.94 o 
  11   1   2      652.06      628.47     16.35 o 
  13   1   2      300.04      270.41     14.65 o 
  15   1   2        4.17        5.62      2.93 o 
  17   1   2     3700.82     3625.74     92.22 o 
  19   1   2       58.97       49.54     12.02 o 
  21   1   2      524.27      522.85     40.25 o 
  23   1   2      125.91      178.68     24.80 o 
 -22   2   2      477.42      530.68     64.99 o 
 -20   2   2      672.92      693.51     69.37 o 
 -18   2   2     2755.89     2473.17    121.75 o 
 -16   2   2       34.11       20.60     10.06 o 
 -14   2   2      116.42      124.07     24.44 o 
 -12   2   2      115.02       99.17     19.33 o 
 -10   2   2     3097.17     3140.88     54.00 o 
  -8   2   2       47.30       45.34      6.17 o 
  -6   2   2        0.78        5.85      2.10 o 
  -4   2   2      815.56      785.20     26.86 o 
  -2   2   2      627.72      613.46     29.16 o 
   0   2   2      230.41      246.29     15.17 o 
   2   2   2      100.72      107.60      6.49 o 
   4   2   2       28.38       41.01      8.73 o 
   6   2   2       15.26       14.04      2.80 o 
   8   2   2      806.10      744.30     24.02 o 
  10   2   2      199.37      201.45     14.67 o 
  12   2   2      212.05      202.04     16.67 o 
  14   2   2        9.85        3.52      6.92 o 
  16   2   2      276.58      273.07     40.50 o 
  18   2   2        0.20       13.57     12.36 o 
  20   2   2       15.79       21.46     14.85 o 
  22   2   2       21.62       39.05     20.31 o 
 -21   3   2      121.38      132.87     34.75 o 
 -19   3   2      207.84      216.90     40.56 o 
 -17   3   2       79.26      101.46     26.61 o 
 -15   3   2      160.79      136.66     28.78 o 
 -13   3   2        6.30        2.76      4.56 o 
 -11   3   2      253.66      254.32     19.25 o 
  -9   3   2      106.10      140.29     13.56 o 
  -7   3   2       83.33       76.55     14.11 o 
  -5   3   2      593.17      553.30     39.30 o 
  -3   3   2     2513.13     2724.72     77.97 o 
  -1   3   2      102.76      129.92     11.43 o 
   1   3   2     1707.17     1784.86     38.66 o 
   3   3   2      872.97      869.77     23.13 o 
   5   3   2      579.79      548.69     21.79 o 
   7   3   2      156.50      150.78     24.27 o 
   9   3   2      863.83      777.26     58.17 o 
  11   3   2        0.77       -0.27      1.64 o 
  13   3   2      100.54       94.50     23.74 o 
  15   3   2      131.70       63.03     21.44 o 
  17   3   2        8.23        0.50      9.08 o 
  19   3   2       48.13       37.24     19.53 o 
 -18   4   2      390.41      466.05     60.14 o 
 -16   4   2      141.07      161.12     35.42 o 
 -14   4   2        0.07        9.49     10.53 o 
 -12   4   2      349.12      349.54     44.57 o 
 -10   4   2     1797.44     1794.33     94.71 o 
  -8   4   2      115.90      116.99     23.28 o 
  -6   4   2     1353.75     1205.21     82.76 o 
  -4   4   2     2144.94     2388.19     56.12 o 
  -2   4   2      391.05      400.42     23.00 o 
   0   4   2      205.58      230.01     19.13 o 
   2   4   2      945.80     1047.93     71.46 o 
   4   4   2     1075.04     1048.82     35.77 o 
   6   4   2      723.84      619.79     34.20 o 
   8   4   2        1.02       -3.56      7.37 o 
  10   4   2       79.16       76.49     21.79 o 
  12   4   2      135.89      142.33     30.62 o 
  14   4   2        3.71       23.66     15.04 o 
  16   4   2      100.19       39.55     19.75 o 
 -11   5   2      187.13      176.28     34.18 o 
  -9   5   2       85.59       53.89     18.27 o 
  -7   5   2       26.31        1.62      7.11 o 
  -5   5   2      446.76      422.30     42.73 o 
  -3   5   2      116.67       98.01     19.39 o 
  -1   5   2      191.60      207.69     27.33 o 
   1   5   2       36.95       21.55     10.39 o 
   3   5   2      768.21      881.05     63.42 o 
   5   5   2      368.70      421.98     46.53 o 
   7   5   2       10.18       23.86     14.48 o 
   9   5   2      782.00      811.74     72.25 o 
  11   5   2        0.37       18.69     14.64 o 
 -25   1   3      139.79      144.89     23.70 o 
 -23   1   3      120.91      123.42     20.51 o 
 -21   1   3       61.74       44.33     11.91 o 
 -19   1   3        0.22        1.48      6.28 o 
 -17   1   3       92.51       83.35     13.96 o 
 -15   1   3      227.64      214.43     16.28 o 
 -13   1   3     1629.19     1479.04     48.49 o 
 -11   1   3      869.18      691.86     24.48 o 
  -9   1   3      532.97      583.41     16.04 o 
  -7   1   3     5582.96     5769.36     71.62 o 
  -5   1   3    18339.49    18016.44     65.94 o 
  -3   1   3    11867.61    10931.86     54.91 o 
  -1   1   3     7801.27     8006.31     49.19 o 
   1   1   3     9672.60    10025.76     87.50 o 
   3   1   3     9277.48     8916.58     93.37 o 
   5   1   3     2197.18     2212.53     19.14 o 
   7   1   3    11867.90    11853.18     60.73 o 
   9   1   3     4593.33     4755.72     62.56 o 
  11   1   3       30.02       27.42      4.06 o 
  13   1   3        1.11       -0.01      2.39 o 
  15   1   3     4242.51     4210.43     71.56 o 
  17   1   3     1698.73     1821.31     65.84 o 
  19   1   3      507.95      534.66     38.35 o 
  21   1   3      175.11      181.44     24.54 o 
  23   1   3        0.02       -7.97      7.97 o 
 -24   2   3       20.55        1.46      8.96 o 
 -22   2   3      144.36      181.76     37.64 o 
 -20   2   3      206.68      211.50     39.01 o 
 -18   2   3      462.51      464.64     53.02 o 
 -16   2   3      236.66      211.49     21.24 o 
 -14   2   3      105.33      101.31     21.65 o 
 -12   2   3     1092.81      858.68    231.67 o 
 -10   2   3      163.76      120.66     10.75 o 
  -8   2   3      409.49      407.18     26.58 o 
  -6   2   3     5060.78     5180.61     76.41 o 
  -4   2   3     1468.54     1311.08     24.24 o 
  -2   2   3       11.51        8.46      2.43 o 
   0   2   3       21.52       14.32      3.59 o 
   2   2   3      646.35      665.20     37.34 o 
   4   2   3      950.60      986.96     24.62 o 
   6   2   3     2029.15     1875.10     86.64 o 
   8   2   3     5796.17     6134.81     66.14 o 
  10   2   3      325.38      328.58     18.42 o 
  12   2   3      240.95      239.93     25.79 o 
  14   2   3     1805.05     1880.16     84.24 o 
  16   2   3       52.05       30.85      8.65 o 
  18   2   3      338.59      391.05     32.30 o 
  20   2   3        2.40       12.31     13.24 o 
  22   2   3       55.75       60.52     20.55 o 
 -21   3   3       47.83       58.58     21.85 o 
 -19   3   3       55.99       79.88     24.78 o 
 -17   3   3        1.01       -1.05      6.95 o 
 -15   3   3      525.26      468.79     51.62 o 
 -13   3   3     1091.88      222.99    553.84 o 
 -11   3   3      240.46      257.22     38.77 o 
  -9   3   3     2221.27     2208.82     84.24 o 
  -7   3   3      447.60      391.74     29.09 o 
  -5   3   3      151.65      138.71     15.06 o 
  -3   3   3        1.82       10.53      6.10 o 
  -1   3   3        1.09        1.13      2.89 o 
   1   3   3     2232.61     2210.42     56.54 o 
   3   3   3        0.03       42.46     12.93 o 
   5   3   3      529.87      532.04     32.99 o 
   7   3   3        0.12        0.99      1.92 o 
   9   3   3      509.99      590.43     52.02 o 
  11   3   3     1520.33     1529.54     88.56 o 
  13   3   3      166.65      179.33     33.04 o 
  15   3   3       51.69       39.73     20.76 o 
  17   3   3      214.58      222.16     41.43 o 
  19   3   3       27.16       17.99     14.93 o 
 -18   4   3        8.34       61.66     23.59 o 
 -16   4   3       12.10      -13.79     13.79 o 
 -14   4   3       45.44       39.87     18.37 o 
 -12   4   3       48.54       39.58     16.40 o 
 -10   4   3     1320.79     1322.91     80.18 o 
  -8   4   3     1516.06     1458.14     78.97 o 
  -6   4   3       26.30       25.14      6.12 o 
  -4   4   3      688.20      720.37     24.57 o 
  -2   4   3       24.41       18.64      5.33 o 
   0   4   3      120.96      108.11     11.43 o 
   2   4   3       85.89       88.70     10.30 o 
   4   4   3        0.02       -5.02      5.02 o 
   6   4   3     1146.72     1102.78    133.57 o 
   8   4   3      216.25      241.20     36.04 o 
  10   4   3      410.55      437.53     51.15 o 
  12   4   3      221.11      239.37     40.92 o 
  14   4   3      436.78      442.24     57.09 o 
  16   4   3       73.75       58.84     24.13 o 
 -13   5   3      243.58      227.49     39.19 o 
 -11   5   3       21.77       -2.00      8.18 o 
  -9   5   3       71.46       69.91     20.35 o 
  -7   5   3      284.64      257.96     34.98 o 
  -5   5   3        2.37        0.56      7.96 o 
  -1   5   3      165.56      140.03     23.47 o 
   1   5   3       55.64       29.30     12.92 o 
   3   5   3      605.64      618.57     54.60 o 
   5   5   3        5.19       10.02      8.70 o 
   7   5   3     1271.38     1257.10     86.83 o 
   9   5   3     1199.59     1184.21     88.39 o 
  11   5   3      526.07      575.54     65.30 o 
 -24   0   4       83.83      123.97     29.51 o 
 -22   0   4      240.04      288.94     42.66 o 
 -20   0   4     1425.47     1456.36     88.63 o 
 -18   0   4       10.70       14.27      9.58 o 
 -16   0   4        5.76        5.88      7.83 o 
 -14   0   4    15905.58    17185.17    178.22 o 
 -12   0   4       86.54       91.45     17.14 o 
 -10   0   4    10859.22    11448.76    118.75 o 
  -8   0   4     4849.64     4939.73     98.70 o 
  -6   0   4      136.17      142.34     14.64 o 
  -4   0   4      416.77      358.69     18.34 o 
  -2   0   4    21078.87    19532.49    121.00 o 
   0   0   4    35554.48    34055.35    157.34 o 
   2   0   4    10125.49     9519.05     92.54 o 
   4   0   4      723.05      778.65     27.61 o 
   6   0   4     6529.20     6194.33     69.37 o 
   8   0   4     1450.11     1391.81     39.24 o 
  10   0   4      225.18      180.50     47.65 o 
  12   0   4     1875.48     1851.57     78.78 o 
  14   0   4     7821.36     7290.25    170.40 o 
  16   0   4     1266.89     1229.56     75.82 o 
  18   0   4       17.16       22.65     11.27 o 
  20   0   4      106.75       93.30     24.55 o 
  22   0   4      290.72      598.45     65.72 o 
 -25   1   4        0.47      -16.83     16.83 o 
 -23   1   4       81.01       97.23     18.41 o 
 -21   1   4      138.19       85.03     24.56 o 
 -19   1   4      551.60      547.70     37.06 o 
 -17   1   4        0.22       -1.37     11.79 o 
 -15   1   4     1310.11     1301.13     39.90 o 
 -13   1   4        6.04        3.70      2.83 o 
 -11   1   4      567.06      584.60     18.90 o 
  -9   1   4      821.17      763.61     18.98 o 
  -7   1   4     2589.52     2684.44     31.89 o 
  -5   1   4     8597.22     8791.65     45.03 o 
  -3   1   4    29214.81    28079.41     93.63 o 
  -1   1   4    23075.11    21961.69     84.76 o 
   1   1   4      158.40      184.72      9.24 o 
   3   1   4     1565.73     1673.78     29.74 o 
   5   1   4     7715.29     7926.05     45.07 o 
   7   1   4     8027.96     8294.08     53.84 o 
   9   1   4     1216.05     1316.93     24.32 o 
  11   1   4        0.06       -0.80      1.89 o 
  13   1   4       99.36       87.43      8.79 o 
  15   1   4      805.01      763.90     40.62 o 
  17   1   4      238.78      220.13     23.45 o 
  19   1   4      254.45      272.64     38.74 o 
  21   1   4        4.67      -12.42     12.42 o 
 -24   2   4        0.07      -10.63     13.93 o 
 -22   2   4      351.44      422.35     56.07 o 
 -20   2   4      764.47      781.67     72.42 o 
 -18   2   4        4.34       -7.50     10.27 o 
 -16   2   4     1221.93     1079.22     74.83 o 
 -14   2   4       73.38       83.18     20.35 o 
 -12   2   4      923.18      206.02    437.57 o 
 -10   2   4       60.28       51.42      7.26 o 
  -8   2   4        0.01        0.65      0.96 o 
  -6   2   4      385.22      367.28     12.96 o 
  -4   2   4     1138.31     1125.81     33.64 o 
  -2   2   4     2990.25     2946.68     41.36 o 
   0   2   4        0.50        1.83      1.98 o 
   2   2   4      827.07      833.82     32.78 o 
   4   2   4       23.95       25.97      4.53 o 
   6   2   4     1612.99     1676.98     43.07 o 
   8   2   4       44.04       79.48     17.56 o 
  10   2   4      592.61      612.57     50.64 o 
  12   2   4      247.25      190.09     20.58 o 
  14   2   4      247.43      211.14     19.07 o 
  16   2   4       33.17       23.42      7.60 o 
  18   2   4        6.73        5.36      6.72 o 
  20   2   4       54.75       85.86     26.67 o 
 -21   3   4      305.60      333.08     52.20 o 
 -19   3   4       14.36       19.60     13.80 o 
 -17   3   4       51.07       40.56     18.15 o 
 -15   3   4        8.67       11.14      7.30 o 
 -13   3   4      202.42      266.58     22.20 o 
 -11   3   4     1719.63      805.50    906.93 o 
  -9   3   4      670.97      647.56     30.44 o 
  -7   3   4     1484.76     1587.39     50.74 o 
  -5   3   4       45.14       39.11      6.34 o 
  -3   3   4      125.34      108.94     14.95 o 
  -1   3   4      181.54      233.11     18.59 o 
   1   3   4       71.70       57.13      8.79 o 
   3   3   4      287.52      333.57     19.46 o 
   5   3   4       44.06       44.53      8.35 o 
   7   3   4      125.22      103.36     17.63 o 
   9   3   4      524.06      529.77     49.82 o 
  11   3   4       32.60       25.84     12.37 o 
  13   3   4     1312.37     1175.60     84.17 o 
  15   3   4       23.21       29.06     16.51 o 
  17   3   4      112.36      114.66     30.18 o 
  19   3   4       12.27       30.45     17.09 o 
 -18   4   4      274.59      373.41     53.89 o 
 -16   4   4       26.50       41.56     19.68 o 
 -14   4   4      574.73      548.68     57.28 o 
 -12   4   4        2.23        5.44      8.68 o 
 -10   4   4        7.60        1.23     10.66 o 
  -8   4   4      518.53      470.73     44.36 o 
  -6   4   4      130.07       99.28     11.17 o 
  -4   4   4        0.28       -2.39      2.96 o 
  -2   4   4        0.33       -0.45      3.21 o 
   0   4   4      203.60      198.18     14.52 o 
   2   4   4      124.43      111.26     20.89 o 
   4   4   4     1180.05     1189.20     40.96 o 
   6   4   4      959.80      863.86     72.08 o 
   8   4   4       98.75      126.98     27.68 o 
  10   4   4      132.95      117.53     27.75 o 
  12   4   4      200.19      174.97     35.13 o 
  14   4   4       27.83       73.40     24.44 o 
  16   4   4       28.09      -14.07     14.07 o 
 -13   5   4        5.18        7.52      9.50 o 
 -11   5   4       22.64       31.47     13.59 o 
  -9   5   4      106.35      112.54     24.77 o 
  -7   5   4      330.04      336.01     39.42 o 
  -3   5   4      649.97      705.14     50.19 o 
  -1   5   4      736.27      754.38     54.74 o 
   1   5   4      518.89      549.10     49.66 o 
   3   5   4     1226.44     1297.96     80.61 o 
   5   5   4      217.20      204.42     34.42 o 
   7   5   4      278.01      289.27     43.34 o 
   9   5   4      200.50      254.41     42.04 o 
 -25   1   5      149.23      161.92     37.02 o 
 -23   1   5      224.50      180.98     37.34 o 
 -21   1   5        3.81       -3.48      5.19 o 
 -19   1   5      733.00      709.35     29.11 o 
 -17   1   5      254.04      246.45     16.19 o 
 -15   1   5       87.83       77.35      9.72 o 
 -13   1   5     1180.60     1144.75     34.17 o 
 -11   1   5     1009.82     1119.53     63.39 o 
  -9   1   5      155.43      173.37      9.56 o 
  -7   1   5     3314.90     3368.85     32.07 o 
  -5   1   5     3649.83     3587.41     39.41 o 
  -3   1   5    30438.31    29770.08    138.85 o 
  -1   1   5     3496.44     3415.07     39.34 o 
   1   1   5     1784.19     1829.32     31.13 o 
   3   1   5     3755.14     3644.16     31.70 o 
   5   1   5     2722.43     2664.61     28.42 o 
   7   1   5       21.52       22.50      3.85 o 
   9   1   5      171.10      192.51     11.28 o 
  11   1   5      143.45      174.71     13.22 o 
  13   1   5        8.74        5.87      5.86 o 
  15   1   5        9.15        2.12      4.72 o 
  17   1   5      102.28       88.43     15.73 o 
  19   1   5      228.03      212.63     24.73 o 
  21   1   5        7.72        5.68     10.32 o 
 -24   2   5       54.22      113.64     31.33 o 
 -22   2   5     2362.53     2699.09    139.90 o 
 -20   2   5      315.44      315.65     45.84 o 
 -18   2   5      122.35      169.81     32.35 o 
 -16   2   5      635.93      637.15     57.54 o 
 -14   2   5      356.08      361.55     40.58 o 
 -12   2   5      874.56      675.89    238.93 o 
 -10   2   5      270.52      260.65     15.96 o 
  -8   2   5     1450.74     1408.96     26.53 o 
  -6   2   5     3176.10     3180.96     40.28 o 
  -4   2   5     2578.06     2729.00     36.71 o 
  -2   2   5     3775.50     3951.97     40.03 o 
   0   2   5     1023.33     1043.21     42.19 o 
   2   2   5      196.64      205.95     16.88 o 
   4   2   5      634.16      720.18     24.66 o 
   6   2   5     2244.45     2373.57     40.61 o 
   8   2   5      932.55      925.00     58.62 o 
  10   2   5     1452.84     1339.61     30.91 o 
  12   2   5      171.04      175.06     10.09 o 
  14   2   5        0.21        1.55     12.53 o 
  16   2   5       88.95       78.48     13.35 o 
  18   2   5       12.11       -5.20      9.75 o 
  20   2   5      435.07      427.86     59.08 o 
 -21   3   5      101.36       87.43     27.44 o 
 -19   3   5      231.77      208.34     38.95 o 
 -17   3   5      319.22      318.84     45.00 o 
 -15   3   5      609.28      622.62     58.55 o 
 -13   3   5       15.11       37.47     14.65 o 
 -11   3   5    13253.26     9471.38   2604.88 o 
  -9   3   5     1253.62      986.06    130.99 o 
  -7   3   5      122.22      104.68      8.43 o 
  -5   3   5      608.76      621.33     21.27 o 
  -3   3   5      446.79      488.45     21.74 o 
  -1   3   5     2590.33     2659.33     58.24 o 
   1   3   5     1330.61     1321.11     41.42 o 
   3   3   5       11.88       14.42      4.32 o 
   5   3   5      488.74      459.03     21.01 o 
   7   3   5      673.71      608.24     20.33 o 
   9   3   5      528.08      484.95     48.95 o 
  11   3   5       88.36       51.50     18.09 o 
  13   3   5      500.08      479.70     54.77 o 
  15   3   5      111.98      130.47     31.25 o 
  17   3   5      160.47      174.39     36.90 o 
 -18   4   5       26.55       26.24     16.89 o 
 -16   4   5      273.38      173.46     34.22 o 
 -14   4   5      434.70      450.86     52.08 o 
 -12   4   5      541.60      461.67     49.40 o 
 -10   4   5      601.86      592.99     51.97 o 
  -8   4   5        2.94       -6.17      6.99 o 
  -6   4   5      228.60      237.07     16.99 o 
  -4   4   5       52.87       57.05     20.36 o 
  -2   4   5      147.36      144.26     13.75 o 
   0   4   5        2.52        1.98      2.08 o 
   2   4   5       25.67       18.50     13.45 o 
   4   4   5      372.02      374.40     23.06 o 
   6   4   5     1150.52     1091.95     68.87 o 
   8   4   5      819.70      868.19     69.67 o 
  10   4   5      785.30      727.76     67.78 o 
  12   4   5        1.32       26.14     15.10 o 
  14   4   5      252.01      255.00     44.90 o 
 -13   5   5        1.40       -2.47      8.70 o 
 -11   5   5        0.32        4.74      7.97 o 
  -9   5   5      425.57      455.68     48.28 o 
  -7   5   5       14.13       -9.74      9.74 o 
  -3   5   5      647.38      732.42     52.81 o 
  -1   5   5        5.06       -7.64      8.23 o 
   1   5   5      226.10      194.00     20.10 o 
   3   5   5      537.54      650.91     58.70 o 
   5   5   5     1400.86     1357.65     88.67 o 
   7   5   5      174.76      125.10     28.48 o 
   9   5   5      311.72      345.50     49.81 o 
 -26   0   6      129.01      103.38     28.31 o 
 -24   0   6      615.17      636.01     65.35 o 
 -22   0   6     1799.90     1830.70    104.41 o 
 -20   0   6       43.00       36.50     15.06 o 
 -18   0   6      264.39      329.79     39.63 o 
 -16   0   6     1207.99     1182.79     70.15 o 
 -14   0   6     1471.32     1517.78     73.61 o 
 -12   0   6      129.82      201.97     24.77 o 
 -10   0   6      995.28     1048.54     50.64 o 
  -8   0   6     1009.31     1106.15     31.58 o 
  -6   0   6      243.51      620.38     30.21 o 
  -4   0   6     4079.31     3379.50     63.31 o 
  -2   0   6      268.30      239.47     16.14 o 
   0   0   6     1409.73     1348.74     38.72 o 
   2   0   6    73508.62    72156.38    339.33 o 
   4   0   6      340.79      444.15     18.42 o 
   6   0   6      508.94      588.87     29.65 o 
   8   0   6     1575.94     1492.14     40.57 o 
  10   0   6     3571.07     3633.52    105.46 o 
  12   0   6     3568.52     3668.92    115.48 o 
  14   0   6     5452.23     5640.11    155.17 o 
  16   0   6     2420.24     2362.65    108.17 o 
  18   0   6       82.03      108.04     25.55 o 
  20   0   6      697.24      723.25     67.65 o 
  22   0   6      297.08      379.62     53.08 o 
 -25   1   6        0.10      -11.51     12.08 o 
 -23   1   6      321.43      337.52     49.20 o 
 -21   1   6       61.00       22.57     13.60 o 
 -19   1   6     3131.71     3186.92     72.13 o 
 -17   1   6      185.81      199.52     17.91 o 
 -15   1   6      763.79      770.30     30.85 o 
 -13   1   6      740.03      746.26     27.85 o 
 -11   1   6       53.33       50.15      6.91 o 
  -9   1   6      663.84      804.31     21.46 o 
  -7   1   6     1011.15      992.34     18.58 o 
  -5   1   6    12759.25    12717.65     63.18 o 
  -3   1   6        0.00        1.38      1.46 o 
  -1   1   6     4248.33     4204.66     31.84 o 
   1   1   6       59.21       85.93      7.41 o 
   3   1   6     1878.13     2059.29     26.55 o 
   5   1   6      208.99      172.31      7.82 o 
   7   1   6     1810.04     1938.10     33.76 o 
   9   1   6      569.74      571.78     20.29 o 
  11   1   6      247.11      236.36     17.55 o 
  13   1   6      474.79      404.76     30.12 o 
  15   1   6      308.69      262.62     24.41 o 
  17   1   6       25.94       32.79     11.56 o 
  19   1   6       24.25        6.37     18.47 o 
  21   1   6       33.65       58.77     14.19 o 
 -24   2   6      229.31      295.38     48.41 o 
 -22   2   6       46.14       80.60     25.42 o 
 -20   2   6      266.69      255.92     41.63 o 
 -18   2   6      295.96      236.11     37.45 o 
 -16   2   6        6.58        2.23      4.75 o 
 -14   2   6      369.40      323.40     47.71 o 
 -12   2   6       99.82       80.37      6.74 o 
 -10   2   6      524.21      466.10     27.57 o 
  -8   2   6      311.05      297.77     13.16 o 
  -6   2   6     4996.72     5236.67     53.91 o 
  -4   2   6     5163.25     5264.50     52.16 o 
  -2   2   6      219.26      225.58      9.72 o 
   0   2   6      102.82      100.12      5.88 o 
   2   2   6        0.04        3.37      3.77 o 
   4   2   6     6046.96     6602.04     75.25 o 
   6   2   6      132.43      150.35     11.26 o 
   8   2   6       94.17      103.77      7.52 o 
  10   2   6      351.65      320.47     13.76 o 
  12   2   6        0.77        2.72      2.96 o 
  14   2   6       36.87       23.02      7.47 o 
  16   2   6        4.81       17.38      7.42 o 
  18   2   6      126.79      147.28     34.44 o 
  20   2   6      133.22      170.61     39.03 o 
 -21   3   6       81.76       99.58     29.68 o 
 -19   3   6      136.83      157.79     33.19 o 
 -17   3   6       39.95       45.88     17.11 o 
 -15   3   6      151.34       93.01     22.84 o 
 -13   3   6      389.50      337.28     40.41 o 
 -11   3   6      208.79      264.03     34.36 o 
  -9   3   6      318.09      338.18     69.35 o 
  -7   3   6       15.44       19.68      4.05 o 
  -5   3   6      179.74      192.45     11.67 o 
  -3   3   6      722.89      828.72     28.19 o 
  -1   3   6       10.15        6.27      2.62 o 
   1   3   6      399.22      478.62     33.38 o 
   3   3   6       11.40        7.10      3.21 o 
   5   3   6      280.64      244.24     29.28 o 
   7   3   6      247.73      267.29     14.88 o 
   9   3   6       29.94       52.85     17.90 o 
  11   3   6      103.92      103.07     25.60 o 
  13   3   6       22.26       24.54     16.44 o 
  15   3   6      222.76      180.26     38.01 o 
  17   3   6       68.02       66.76     24.08 o 
 -18   4   6        1.37       26.51     16.35 o 
 -16   4   6        1.99        8.29     11.81 o 
 -14   4   6       23.20       14.91     10.99 o 
 -12   4   6       44.56       30.33     14.99 o 
 -10   4   6      142.18      141.64     26.03 o 
  -8   4   6       21.19       21.74     10.37 o 
  -6   4   6       39.12       34.36      9.11 o 
  -4   4   6        0.91       -1.14      3.74 o 
  -2   4   6        0.02       -4.60      4.60 o 
   0   4   6        2.18       -0.45      6.53 o 
   2   4   6       43.84       38.36      8.26 o 
   4   4   6      107.92       82.60     11.30 o 
   6   4   6      393.88      412.79     46.71 o 
   8   4   6      626.19      517.63     55.41 o 
  10   4   6      256.77      228.10     39.12 o 
  12   4   6       19.54       30.90     16.36 o 
  14   4   6       66.75       51.84     23.11 o 
 -13   5   6       22.60       19.82     13.67 o 
 -11   5   6        8.76       17.65     11.61 o 
  -9   5   6       72.53       52.99     16.65 o 
  -3   5   6        0.01       -3.95      8.36 o 
  -1   5   6        2.33       -6.07      6.07 o 
   1   5   6        1.97       -0.93      4.98 o 
   3   5   6     1210.26     1298.64     84.42 o 
   5   5   6       77.96       58.76     20.49 o 
   7   5   6       46.23       70.54     21.47 o 
   9   5   6       60.70       33.40     18.02 o 
 -25   1   7      155.16      145.04     33.94 o 
 -23   1   7       50.33       88.82     25.83 o 
 -21   1   7      756.50      726.23     36.59 o 
 -19   1   7       15.59        5.00     14.07 o 
 -17   1   7       43.28       36.46     12.21 o 
 -15   1   7     1426.27     1492.73     43.28 o 
 -13   1   7     1462.48     1505.18     40.55 o 
 -11   1   7        2.54        6.91      2.53 o 
  -9   1   7     1717.42     1851.07     30.39 o 
  -7   1   7     1023.91     1020.09     19.96 o 
  -5   1   7    12717.31    12655.32     68.09 o 
  -3   1   7      601.63      627.03     14.83 o 
  -1   1   7      304.55      282.99     10.42 o 
   1   1   7      554.79      587.17     20.30 o 
   3   1   7      820.32      785.70     23.16 o 
   5   1   7     3841.60     3977.65     43.09 o 
   7   1   7      306.28      356.33     20.72 o 
   9   1   7     1759.72     1769.95     37.08 o 
  11   1   7        0.71        1.22      2.80 o 
  13   1   7      380.86      344.23     23.60 o 
  15   1   7      141.66      153.48     19.17 o 
  17   1   7       52.61       38.69     10.16 o 
  19   1   7      332.74      355.32     33.23 o 
  21   1   7      174.54      203.23     26.44 o 
 -24   2   7        4.23      -15.55     15.55 o 
 -22   2   7      410.28      519.93     61.80 o 
 -20   2   7        0.01        1.67      8.88 o 
 -18   2   7       19.23       10.90      3.01 o 
 -16   2   7       28.89       23.34      4.08 o 
 -14   2   7      531.14      562.19     18.97 o 
 -12   2   7      112.19       97.86      8.65 o 
 -10   2   7     1016.30     1111.22     21.37 o 
  -8   2   7     4495.36     4570.34     53.94 o 
  -6   2   7     4330.94     4127.86     49.84 o 
  -4   2   7     1825.73     2036.72     33.06 o 
  -2   2   7     1746.56     1689.27     36.40 o 
   0   2   7     1772.17     1612.11     33.45 o 
   2   2   7       23.29       11.62      3.79 o 
   4   2   7      305.24      318.84     17.66 o 
   6   2   7      846.69      918.59     23.37 o 
   8   2   7       39.75       34.59      4.41 o 
  10   2   7       19.81       27.48      4.53 o 
  12   2   7      740.48      732.18     23.37 o 
  14   2   7       20.80       25.39      7.37 o 
  16   2   7      112.04      116.32     23.92 o 
  18   2   7      112.45      117.88     31.49 o 
  20   2   7      192.00      203.30     42.15 o 
 -21   3   7      159.26      220.90     41.20 o 
 -19   3   7        8.23      -10.67     10.71 o 
 -17   3   7        0.53       -6.86      9.57 o 
 -15   3   7       12.17        9.63     11.49 o 
 -13   3   7     1978.25     1962.08    135.52 o 
 -11   3   7       32.54       27.77      4.65 o 
  -9   3   7       75.92       85.37     10.07 o 
  -7   3   7       11.12        6.30      4.89 o 
  -5   3   7     1200.86     1121.60     27.98 o 
  -3   3   7      194.30      201.42     11.73 o 
  -1   3   7        1.50       -4.01      4.01 o 
   1   3   7      739.84      828.09     44.21 o 
   3   3   7       23.72       16.03      4.96 o 
   5   3   7     2635.97     2791.16     55.72 o 
   7   3   7        0.50       -3.05     13.79 o 
   9   3   7        6.69       -6.41     11.43 o 
  11   3   7      217.99      265.53     39.78 o 
  13   3   7      521.37      490.54     57.49 o 
  15   3   7      479.83      489.67     60.36 o 
  17   3   7      181.45      131.59     33.75 o 
 -18   4   7      129.86      100.28     26.72 o 
 -16   4   7        9.69       43.86     18.38 o 
 -14   4   7       43.98       37.35     15.83 o 
 -12   4   7        0.11        3.72      7.64 o 
 -10   4   7       36.21       40.84     15.02 o 
  -8   4   7      868.38      943.52     59.60 o 
  -6   4   7      568.84      565.31     39.56 o 
  -4   4   7     1004.26     1066.93     50.48 o 
  -2   4   7        6.93        7.95      3.78 o 
   0   4   7      354.85      391.29     27.10 o 
   2   4   7       39.31       26.93      7.16 o 
   4   4   7      148.36      122.93     15.42 o 
   6   4   7     4007.27     3830.85    144.26 o 
   8   4   7      181.43      182.60     33.52 o 
  10   4   7     1100.51     1215.45     89.98 o 
  12   4   7        6.19       12.16     13.42 o 
  14   4   7        0.40        0.50      8.98 o 
 -13   5   7        4.98       45.53     17.43 o 
 -11   5   7       12.71       25.92     14.92 o 
  -5   5   7      478.88      488.19     45.03 o 
  -3   5   7      543.97      665.26     54.70 o 
  -1   5   7      302.51      300.12     26.20 o 
   1   5   7        0.06      -12.57     12.57 o 
   3   5   7        7.83       -3.15      8.97 o 
   5   5   7       20.01       18.91     13.67 o 
   7   5   7        9.84       15.97     14.37 o 
 -26   0   8      311.99      309.01     48.97 o 
 -24   0   8      342.94      298.41     45.24 o 
 -22   0   8      205.66      197.90     35.53 o 
 -20   0   8      174.23      183.39     31.15 o 
 -18   0   8       88.24       89.42     21.09 o 
 -16   0   8      383.23      351.03     37.71 o 
 -14   0   8       60.46      106.38     13.25 o 
 -12   0   8        5.59       12.65      4.07 o 
 -10   0   8      582.92      536.95     33.31 o 
  -8   0   8      852.57     1062.72     44.11 o 
  -6   0   8    11736.13    12001.57    100.36 o 
  -4   0   8     1763.36     1844.30     52.07 o 
  -2   0   8       42.66       67.12     10.54 o 
   0   0   8    18234.47    18744.37    167.20 o 
   2   0   8     5980.26     6331.03     88.12 o 
   4   0   8     4998.34     5184.13     69.12 o 
   6   0   8       37.78       37.29     23.19 o 
   8   0   8       59.00       89.98     16.42 o 
  10   0   8      601.22      576.42     44.14 o 
  12   0   8    11610.06    11205.33    210.57 o 
  14   0   8     1760.47     1690.54     88.13 o 
  16   0   8      377.28      499.75     51.35 o 
  18   0   8       21.90       12.34     13.02 o 
  20   0   8      448.86      498.44     57.21 o 
 -25   1   8       26.42       13.62     13.56 o 
 -23   1   8      125.48      124.19     29.80 o 
 -21   1   8      107.97       93.22     22.31 o 
 -19   1   8       52.02       55.33     10.36 o 
 -17   1   8     1464.39     1567.74     48.06 o 
 -15   1   8      753.28      862.64     33.56 o 
 -13   1   8       59.55       36.15      5.82 o 
 -11   1   8     2100.25     2172.11     41.04 o 
  -9   1   8      471.03      452.50     14.75 o 
  -7   1   8     5504.10     5663.89     45.36 o 
  -5   1   8     1901.85     1843.97     27.55 o 
  -3   1   8     6807.36     6848.87     62.50 o 
  -1   1   8      181.05      185.78     10.43 o 
   1   1   8      219.85      239.94     13.80 o 
   3   1   8      978.35      913.63     29.46 o 
   5   1   8       60.83       74.76      7.37 o 
   7   1   8      258.03      224.98     11.36 o 
   9   1   8       48.36       43.77      6.19 o 
  11   1   8     3140.67     3107.14     74.43 o 
  13   1   8        7.36       -5.28      5.28 o 
  15   1   8      378.29      357.99     43.33 o 
  17   1   8        5.96        6.29     13.50 o 
  19   1   8      250.57      236.48     27.70 o 
 -24   2   8       13.89       13.93     12.73 o 
 -22   2   8        2.24       12.13     14.57 o 
 -20   2   8       64.94       61.15     20.23 o 
 -18   2   8      463.17      405.85     27.35 o 
 -16   2   8     3595.50     3310.43     52.70 o 
 -14   2   8       11.40        9.00      3.36 o 
 -12   2   8     1259.80     1260.53     56.94 o 
 -10   2   8      434.68      488.90     15.28 o 
  -8   2   8     8736.64     8959.75     64.94 o 
  -6   2   8      132.46      212.58     11.77 o 
  -4   2   8     5323.87     5369.57     56.86 o 
  -2   2   8    10272.46    10519.88     88.87 o 
   0   2   8       51.61       43.89      4.49 o 
   2   2   8        1.75        8.64      3.82 o 
   4   2   8     1700.99     1611.97     41.63 o 
   6   2   8      445.04      392.62     13.19 o 
   8   2   8      248.41      242.07     12.07 o 
  10   2   8       88.78      103.66      8.68 o 
  12   2   8        0.37        8.14      4.23 o 
  14   2   8       23.32       17.57      6.33 o 
  16   2   8       61.32       64.09     22.31 o 
  18   2   8       32.76       15.34     13.98 o 
 -21   3   8      158.43      169.64     37.00 o 
 -19   3   8      123.56      159.33     33.47 o 
 -17   3   8        3.38       20.52     12.87 o 
 -15   3   8        1.43       -0.05      6.44 o 
 -13   3   8       77.66       51.48     16.85 o 
 -11   3   8     1449.00     1411.25     36.46 o 
  -9   3   8      997.94      968.71     27.71 o 
  -7   3   8      176.55      201.78     12.69 o 
  -5   3   8      134.09      136.66     10.19 o 
  -3   3   8       36.48       36.23      4.66 o 
  -1   3   8        3.61        2.03      6.41 o 
   1   3   8      520.64      549.55     36.30 o 
   3   3   8      578.21      487.67     25.62 o 
   5   3   8       77.52       90.53     10.69 o 
   7   3   8      230.18      193.20     15.61 o 
   9   3   8      278.09      291.47     40.09 o 
  11   3   8      133.54      143.46     29.58 o 
  13   3   8      396.97      368.84     50.90 o 
  15   3   8       59.72       80.01     27.75 o 
  17   3   8      127.55      186.39     41.48 o 
 -18   4   8        0.09      -12.25     12.25 o 
 -16   4   8      643.43      612.36     62.51 o 
 -14   4   8      526.69      485.50     52.64 o 
 -12   4   8        0.92       39.61     16.16 o 
 -10   4   8      244.35      196.24     28.92 o 
  -8   4   8      425.45      432.69     39.47 o 
  -6   4   8      638.01      647.06     43.84 o 
  -4   4   8      638.57      597.76     36.52 o 
  -2   4   8      267.26      278.01     32.94 o 
   0   4   8        0.18        0.64      6.29 o 
   2   4   8       33.70       19.19      6.85 o 
   4   4   8     1834.84     1912.48     88.58 o 
   6   4   8     1318.52     1315.93     86.45 o 
   8   4   8       35.77       52.12     18.34 o 
  10   4   8      887.97      889.66     78.59 o 
  12   4   8       25.99       31.84     17.44 o 
 -13   5   8      133.83      165.17     31.26 o 
  -5   5   8      244.28      280.52     36.35 o 
  -3   5   8      551.00      572.46     37.53 o 
  -1   5   8        5.58        8.39     31.02 o 
   1   5   8      319.10      280.38     39.97 o 
   3   5   8      313.68      334.89     45.09 o 
   5   5   8      207.50      200.14     36.79 o 
   7   5   8       39.73       19.93     15.48 o 
 -25   1   9       66.64       71.66     24.18 o 
 -23   1   9      133.83       60.55     21.35 o 
 -21   1   9        4.22        0.38     13.02 o 
 -19   1   9       57.72       46.87     12.30 o 
 -17   1   9     1044.23     1087.83     40.78 o 
 -15   1   9       45.28       63.86     17.99 o 
 -13   1   9      155.75      136.36     11.28 o 
 -11   1   9       58.91       52.40      6.75 o 
  -9   1   9     2319.27     2503.07     33.07 o 
  -7   1   9      475.60      504.75     15.59 o 
  -5   1   9     2218.88     2586.19     34.14 o 
  -3   1   9     1352.56     1406.28     25.55 o 
  -1   1   9       25.76       22.31      4.13 o 
   1   1   9       68.17       46.22      6.81 o 
   3   1   9      266.44      316.66     16.80 o 
   5   1   9      296.46      314.42     12.58 o 
   7   1   9        0.02        4.05      2.13 o 
   9   1   9     2073.63     2003.36     61.40 o 
  11   1   9     1768.45     1730.71     56.65 o 
  13   1   9     1053.51     1035.64     58.22 o 
  15   1   9        5.27        1.10     10.06 o 
  17   1   9      496.55      601.38     41.26 o 
  19   1   9      407.90      472.43     49.04 o 
 -24   2   9       11.54      -12.91     15.02 o 
 -22   2   9       19.04       22.20     14.07 o 
 -20   2   9       82.67      131.06     29.82 o 
 -18   2   9      112.64      103.74     22.44 o 
 -16   2   9      425.44      476.06     23.93 o 
 -14   2   9     3121.48     3132.97     97.62 o 
 -12   2   9     1713.56     1810.24     37.49 o 
 -10   2   9      556.11      587.36     17.66 o 
  -8   2   9     5016.13     4972.32     50.63 o 
  -6   2   9     5640.22     5776.09     56.25 o 
  -4   2   9     1280.12     1481.18     31.93 o 
  -2   2   9      343.87      377.50     15.06 o 
   0   2   9      117.89      108.68      7.35 o 
   2   2   9       15.80        8.93      1.44 o 
   4   2   9     1736.80     1549.69     34.97 o 
   6   2   9      361.46      331.85     11.40 o 
   8   2   9      665.06      601.20     19.93 o 
  10   2   9      159.21      123.00      9.88 o 
  12   2   9        0.01       -5.06      5.06 o 
  14   2   9        0.07       -0.64      3.89 o 
  16   2   9      572.35      558.78     64.55 o 
  18   2   9        0.09       19.26     14.90 o 
 -21   3   9      360.58      411.73     55.78 o 
 -19   3   9      403.00      464.63     56.06 o 
 -17   3   9       24.81       17.67     11.03 o 
 -15   3   9      145.25      215.98     34.26 o 
 -13   3   9     2258.92     2152.94     99.04 o 
 -11   3   9        8.80       -0.76      7.26 o 
  -9   3   9       49.14       76.49     12.29 o 
  -7   3   9       99.15       91.70      8.91 o 
  -5   3   9     1373.65     1434.10     32.26 o 
  -3   3   9      166.94      170.96     11.25 o 
  -1   3   9      479.62      398.48     33.99 o 
   1   3   9      653.18      618.64     39.39 o 
   3   3   9     3965.16     4225.94     77.29 o 
   5   3   9        0.70        0.89      5.56 o 
   7   3   9      116.73       99.59     11.40 o 
   9   3   9        0.18       29.74     15.12 o 
  11   3   9        7.99        2.45      8.88 o 
  13   3   9     1167.80     1154.02     90.52 o 
  15   3   9      197.52      199.84     40.81 o 
 -18   4   9       93.49      100.28     27.31 o 
 -16   4   9       99.26       68.95     22.07 o 
 -14   4   9       56.76       70.14     20.89 o 
 -12   4   9      131.82      110.11     24.60 o 
 -10   4   9      807.79      805.42     58.64 o 
  -8   4   9      386.44      413.64     38.46 o 
  -6   4   9      708.07      711.18     44.89 o 
  -4   4   9       12.69       15.00      9.87 o 
  -2   4   9      207.62      209.28     28.89 o 
   0   4   9       76.15       74.85     15.19 o 
   2   4   9       44.40       43.54     12.78 o 
   4   4   9      794.02      788.56     81.79 o 
   6   4   9      250.83      243.38     38.60 o 
   8   4   9       23.68       40.55     19.46 o 
  10   4   9      346.03      286.32     45.88 o 
  12   4   9        0.45       25.55     14.64 o 
  -5   5   9       40.86       19.68      8.19 o 
  -3   5   9        4.10        1.21      7.69 o 
  -1   5   9       67.83       52.50     18.90 o 
   1   5   9        1.69        2.48      7.71 o 
   3   5   9       10.73       -6.01     10.70 o 
   5   5   9       37.81       48.24     19.25 o 
 -24   0  10       59.93       46.35     16.88 o 
 -22   0  10     2322.53     2292.97     97.43 o 
 -20   0  10      925.97      949.19     60.18 o 
 -18   0  10        1.03       -5.09      5.09 o 
 -16   0  10      311.93      340.06     33.06 o 
 -14   0  10     1319.76     1266.46     60.07 o 
 -12   0  10     4465.37     4413.20    105.35 o 
 -10   0  10      320.09      306.47     26.48 o 
  -8   0  10       73.66       47.33      9.57 o 
  -6   0  10     1211.77     1256.67     51.79 o 
  -4   0  10     4454.93     4693.65     92.71 o 
  -2   0  10     2277.40     2390.56     66.50 o 
   0   0  10    12453.68    12613.75    154.66 o 
   2   0  10     2457.38     1641.34    929.41 o 
   4   0  10      832.84      613.47    335.47 o 
   6   0  10     5764.65     5886.44    127.13 o 
   8   0  10      601.99      640.66     30.50 o 
  10   0  10        0.25        5.57      8.47 o 
  12   0  10        3.44       -7.58      8.11 o 
  14   0  10      442.71      345.52     41.71 o 
  16   0  10     1243.82     1293.16     85.85 o 
  18   0  10      121.53      160.84     33.06 o 
 -25   1  10      141.96      172.83     36.24 o 
 -23   1  10       46.31       59.06     20.38 o 
 -21   1  10       69.75       54.62     10.64 o 
 -19   1  10      267.92      288.29     22.44 o 
 -17   1  10     1052.61     1029.13     46.58 o 
 -15   1  10        6.69       13.86      5.23 o 
 -13   1  10        0.22       -2.75      3.10 o 
 -11   1  10      786.49      770.12     22.80 o 
  -9   1  10       22.88       29.21      4.91 o 
  -7   1  10     1876.34     1907.06     31.61 o 
  -5   1  10     3938.41     4089.33     45.01 o 
  -3   1  10      308.26      263.86     11.69 o 
  -1   1  10     6429.34     6408.31    101.98 o 
   1   1  10     1309.18     1419.18     37.32 o 
   3   1  10      196.33      175.56     13.28 o 
   5   1  10     1824.50     1775.02     35.83 o 
   7   1  10      199.79      178.49     15.78 o 
   9   1  10     5396.31     5332.30     93.76 o 
  11   1  10      192.86      149.09     17.27 o 
  13   1  10      648.44      619.80     37.47 o 
  15   1  10       15.07       16.33      9.48 o 
  17   1  10      509.53      485.29     37.47 o 
  19   1  10       15.42        2.93     16.44 o 
 -24   2  10       48.99       33.39     19.60 o 
 -22   2  10       21.47        9.44     12.56 o 
 -20   2  10       92.12       85.12     25.38 o 
 -18   2  10      456.00      477.80     23.61 o 
 -16   2  10      456.45      435.16     28.20 o 
 -14   2  10     3924.88     4034.64     67.70 o 
 -12   2  10       18.88       12.06      4.06 o 
 -10   2  10     1331.88     1364.30     28.00 o 
  -8   2  10     1491.83     1503.98     26.81 o 
  -6   2  10     4989.94     5145.75     63.33 o 
  -4   2  10      641.64      612.57     26.20 o 
  -2   2  10       20.99       20.71      3.72 o 
   0   2  10      271.47      315.51     13.15 o 
   2   2  10      431.65      356.93     14.69 o 
   4   2  10       88.10       74.80      6.91 o 
   6   2  10      486.66      489.72     15.00 o 
   8   2  10     1057.43      950.56     32.18 o 
  10   2  10        2.01        2.21      2.09 o 
  12   2  10       16.27       17.00      6.14 o 
  14   2  10      288.54      297.73     45.20 o 
  16   2  10       75.81       93.36     27.50 o 
  18   2  10       12.84       43.36     22.42 o 
 -21   3  10        1.99       -7.99     11.90 o 
 -19   3  10        0.39      -13.37     13.37 o 
 -17   3  10       61.40       52.41     18.80 o 
 -15   3  10       21.82       27.54     14.32 o 
 -13   3  10      572.70      584.71     51.96 o 
 -11   3  10       25.04       20.35      6.59 o 
  -9   3  10      326.41      332.28     17.46 o 
  -7   3  10        0.16       -1.80      3.32 o 
  -5   3  10       19.40       11.07      3.57 o 
  -3   3  10      139.34      143.42     12.30 o 
  -1   3  10      118.69      126.00     19.93 o 
   1   3  10      167.96      172.31     22.16 o 
   3   3  10        7.95       12.44     14.52 o 
   5   3  10      649.51      623.04     29.94 o 
   7   3  10       56.36       40.49      8.03 o 
   9   3  10      183.38      216.31     36.64 o 
  11   3  10       76.25       65.54     21.89 o 
  13   3  10      130.66      178.09     37.43 o 
  15   3  10       76.34       59.85     21.19 o 
 -18   4  10      278.72      304.19     46.26 o 
 -16   4  10       95.36       95.17     24.24 o 
 -14   4  10      311.73      323.43     42.71 o 
 -12   4  10        4.70        3.34      7.69 o 
 -10   4  10       11.76       10.73      9.26 o 
  -8   4  10      204.45      175.95     25.10 o 
  -6   4  10      222.05      173.90     17.67 o 
  -4   4  10        0.54       -2.71      9.01 o 
  -2   4  10        5.98        6.72      8.66 o 
   0   4  10       25.03       21.41      9.84 o 
   2   4  10      128.41      116.61     23.59 o 
   4   4  10        0.67       -6.01      6.01 o 
   6   4  10        0.52        9.11     10.34 o 
   8   4  10       82.21       74.90     22.95 o 
  10   4  10      212.18      243.42     43.22 o 
  12   4  10        0.55        4.87      8.22 o 
  -7   5  10      155.19      161.60     32.26 o 
  -5   5  10        1.46       -8.06      9.77 o 
  -3   5  10        6.55        9.59      7.02 o 
  -1   5  10      128.91      117.61     17.15 o 
   1   5  10      471.67      525.73     56.62 o 
   3   5  10       10.08       -3.19      9.38 o 
   5   5  10      206.38      240.09     42.22 o 
 -25   1  11      223.14      220.03     27.61 o 
 -23   1  11      121.22       80.54     23.96 o 
 -21   1  11      122.88      128.09     16.23 o 
 -19   1  11       60.56       39.70      9.05 o 
 -17   1  11      183.11      197.17     18.18 o 
 -15   1  11      100.15       92.50     10.11 o 
 -13   1  11      428.46      426.18     25.76 o 
 -11   1  11      211.53      262.18     12.03 o 
  -9   1  11      146.04      129.28      8.92 o 
  -7   1  11     2291.28     2553.59     38.03 o 
  -5   1  11     2032.24     2154.01     33.99 o 
  -3   1  11      277.65      285.22     18.94 o 
  -1   1  11     7257.31     7528.13     92.10 o 
   1   1  11      116.55       57.30     79.05 o 
   3   1  11      140.01       22.21     44.26 o 
   5   1  11      351.11      287.84     17.88 o 
   7   1  11     1606.77     1566.04     48.38 o 
   9   1  11     2362.89     2236.79     62.31 o 
  11   1  11      352.95      350.90     49.50 o 
  13   1  11      603.48      592.37     37.65 o 
  15   1  11      363.22      390.94     50.25 o 
  17   1  11        0.46       -8.36     12.75 o 
 -24   2  11      209.41      275.63     46.28 o 
 -22   2  11       32.20       31.69     16.98 o 
 -20   2  11      325.16      398.20     50.44 o 
 -18   2  11      633.08      658.22     29.41 o 
 -16   2  11      607.99      615.95     28.13 o 
 -14   2  11       44.00       40.39      7.79 o 
 -12   2  11      233.83      246.49     13.95 o 
 -10   2  11      121.05      107.80      7.77 o 
  -8   2  11     1963.23     1968.24     35.16 o 
  -6   2  11      115.29       95.64      7.76 o 
  -4   2  11       75.16      106.66      9.24 o 
  -2   2  11     2400.34     2429.26     41.38 o 
   0   2  11       75.87       76.28      7.99 o 
   2   2  11     1273.72     1165.67     82.99 o 
   4   2  11      604.73      668.71     21.19 o 
   6   2  11      867.46      896.21     24.41 o 
   8   2  11      833.91      871.58     26.53 o 
  10   2  11       94.12       94.64     12.08 o 
  12   2  11     1331.68     1317.59     48.70 o 
  14   2  11       38.32       18.13     13.67 o 
  16   2  11      361.56      329.21     50.44 o 
 -21   3  11       34.65       60.83     22.81 o 
 -19   3  11      106.46      161.06     33.20 o 
 -17   3  11       31.20       26.79     13.95 o 
 -15   3  11        0.68       28.05     13.69 o 
 -13   3  11      107.31      115.65     23.72 o 
 -11   3  11       20.61       23.77      6.07 o 
  -9   3  11     9727.42     9496.82    111.19 o 
  -7   3  11      446.03      465.70     21.84 o 
  -5   3  11      197.20      191.99     13.38 o 
  -3   3  11      117.13      119.08     11.33 o 
  -1   3  11     2443.30     2393.10     84.72 o 
   1   3  11     4332.54     4452.76    109.73 o 
   3   3  11     3600.92     3827.98     95.65 o 
   5   3  11      582.26      621.96     31.16 o 
   7   3  11      275.10      311.29     21.98 o 
   9   3  11      907.45      836.83     72.02 o 
  11   3  11      320.72      314.57     47.00 o 
  13   3  11      187.67      191.53     39.66 o 
  15   3  11       65.65       42.27     22.26 o 
 -18   4  11      240.58      279.95     44.22 o 
 -16   4  11      175.28      135.79     29.07 o 
 -14   4  11      192.35      138.43     27.89 o 
 -12   4  11      280.09      309.36     38.84 o 
 -10   4  11      175.74      194.18     28.04 o 
  -8   4  11      893.73      871.89     42.25 o 
  -6   4  11      359.85      400.33     44.63 o 
  -4   4  11      252.01      230.80     32.67 o 
  -2   4  11     1028.60     1090.08     65.52 o 
   0   4  11        0.68       24.89     10.09 o 
   2   4  11      188.86      170.14     19.00 o 
   4   4  11      108.81      117.96     23.85 o 
   6   4  11      242.62      218.93     38.50 o 
   8   4  11      211.27      230.04     39.31 o 
  10   4  11       88.81       64.98     24.54 o 
  -9   5  11       86.34       92.46     26.43 o 
  -7   5  11        1.22        1.08      7.42 o 
  -5   5  11        4.92        8.08      9.94 o 
  -3   5  11       31.95       35.84     10.76 o 
  -1   5  11        0.86       -3.75      5.50 o 
   1   5  11      144.03      142.60     31.12 o 
   3   5  11      174.56      170.58     34.30 o 
 -26   0  12       37.44       38.31     15.01 o 
 -24   0  12      532.55      533.93     50.38 o 
 -22   0  12        7.13        1.92      5.83 o 
 -20   0  12     3112.71     3195.75    112.48 o 
 -18   0  12        6.52        8.62      7.52 o 
 -16   0  12       84.70       73.47     16.17 o 
 -14   0  12       20.30       16.23      8.17 o 
 -12   0  12       97.45      112.00     17.96 o 
 -10   0  12     1535.84     1672.31     65.04 o 
  -8   0  12     1280.16     1495.84     43.32 o 
  -6   0  12     1974.22     2315.62     72.77 o 
  -4   0  12     1371.99     1514.72     57.71 o 
  -2   0  12     4856.84     5111.42    107.26 o 
   0   0  12     2234.91     2393.18     74.67 o 
   2   0  12      890.79      916.46     47.85 o 
   4   0  12      913.37      896.20     34.58 o 
   6   0  12      245.82      319.34     32.09 o 
   8   0  12       28.82       41.53     12.43 o 
  10   0  12       38.61       35.86     12.57 o 
  12   0  12      332.34      261.54     35.54 o 
  14   0  12       10.33       -4.27     11.04 o 
  16   0  12     1663.40     1750.88    103.14 o 
  18   0  12        8.49        0.96      8.10 o 
 -25   1  12       17.62       16.57      8.78 o 
 -23   1  12       55.90       61.93     12.39 o 
 -21   1  12       57.64       58.57      9.71 o 
 -19   1  12     1755.86     1722.16     60.10 o 
 -17   1  12     4245.08     4210.43    126.90 o 
 -15   1  12      816.27      778.33     34.31 o 
 -13   1  12      243.33      271.09     19.59 o 
 -11   1  12      382.82      433.92     17.49 o 
  -9   1  12      620.84      704.23     21.30 o 
  -7   1  12        2.76        6.83      2.38 o 
  -5   1  12     3938.57     4424.44     50.76 o 
  -3   1  12     1591.74     1414.80     33.30 o 
  -1   1  12       19.82       15.12      5.39 o 
   1   1  12     1818.96     1651.16     61.85 o 
   3   1  12      173.75      223.48     23.20 o 
   5   1  12       41.74       51.08      8.37 o 
   7   1  12     1246.72     1201.49     44.11 o 
   9   1  12       76.69       62.30     11.33 o 
  11   1  12     1435.03     1491.12     58.31 o 
  13   1  12       98.84       99.82     16.08 o 
  15   1  12        1.42       -1.84     15.71 o 
  17   1  12       83.91      110.42     30.41 o 
 -24   2  12      107.21       58.90     22.90 o 
 -22   2  12      104.98       93.98     27.33 o 
 -20   2  12      104.69      114.18     26.90 o 
 -18   2  12     1041.57     1113.90     39.92 o 
 -16   2  12     3471.88     3495.81     98.26 o 
 -14   2  12      144.61      201.25     19.50 o 
 -12   2  12      458.82      436.17     17.70 o 
 -10   2  12     1777.82     1803.97     35.32 o 
  -8   2  12      670.04      744.03     22.42 o 
  -6   2  12       44.39       44.93      5.68 o 
  -4   2  12        6.89        8.03      3.03 o 
  -2   2  12      131.71      116.02      9.34 o 
   0   2  12      855.72      914.84     28.71 o 
   2   2  12       21.94       10.35      6.00 o 
   4   2  12      116.29      111.67      9.53 o 
   6   2  12     2226.14     2351.73     51.00 o 
   8   2  12      631.21      689.50     30.19 o 
  10   2  12     1170.44     1080.52     41.30 o 
  12   2  12      135.27      157.24     32.69 o 
  14   2  12       12.58       -4.48      9.62 o 
  16   2  12        1.53        1.47     10.87 o 
 -21   3  12        7.05       12.33     12.96 o 
 -19   3  12      132.52      115.06     28.13 o 
 -17   3  12       51.12       66.20     21.13 o 
 -15   3  12       91.50      103.35     23.96 o 
 -13   3  12      849.59      894.06     62.76 o 
 -11   3  12      123.22      143.71     14.51 o 
  -9   3  12     1085.25     1132.17     35.05 o 
  -7   3  12      591.35      531.34     23.27 o 
  -5   3  12        0.15        1.48      5.89 o 
  -3   3  12        1.09       88.01     15.49 o 
  -1   3  12       21.86       19.18      8.61 o 
   1   3  12     1049.31      996.73     53.41 o 
   3   3  12     2390.49     2454.06     79.39 o 
   5   3  12      351.46      351.31     24.44 o 
   7   3  12     1016.01     1090.67     42.26 o 
   9   3  12        2.73        3.27      8.63 o 
  11   3  12        2.24      -19.07     19.07 o 
  13   3  12        0.01      -14.81     14.81 o 
 -18   4  12       81.73       87.64     27.45 o 
 -16   4  12      128.38      161.97     31.91 o 
 -14   4  12       10.27       39.02     16.24 o 
 -12   4  12        0.29       20.73     11.82 o 
 -10   4  12      132.08      111.04     16.63 o 
  -8   4  12        3.82        5.20      8.34 o 
  -6   4  12     1095.84     1059.53     72.89 o 
  -4   4  12      315.64      318.18     38.32 o 
  -2   4  12     1015.63     1096.65     66.21 o 
   0   4  12      332.03      322.61     34.04 o 
   2   4  12       52.83       51.88     10.98 o 
   4   4  12      135.21      150.87     30.04 o 
   6   4  12        9.15      -12.88     12.88 o 
   8   4  12       13.90       -7.41     12.82 o 
  10   4  12       23.49       22.98     17.12 o 
 -11   5  12        0.93        9.53     11.28 o 
  -9   5  12        0.38      -12.02     12.02 o 
  -7   5  12        2.52       -9.28      9.28 o 
  -5   5  12       41.05       67.80     21.67 o 
  -3   5  12        0.28        1.24      6.95 o 
  -1   5  12        5.62        1.21      8.31 o 
   1   5  12      322.93      404.42     51.82 o 
   3   5  12        5.08       -6.68     12.01 o 
 -25   1  13       72.47       68.21     20.92 o 
 -23   1  13        2.08       -5.56      5.56 o 
 -21   1  13      198.32      175.06     18.68 o 
 -19   1  13     2142.74     2217.77     63.35 o 
 -17   1  13      349.76      369.59     25.18 o 
 -15   1  13     1750.91     1801.13     53.35 o 
 -13   1  13      220.64      190.36     20.70 o 
 -11   1  13      205.17      239.06     14.89 o 
  -9   1  13      106.21      112.74      8.98 o 
  -7   1  13     3632.59     3746.64     49.69 o 
  -5   1  13     2350.13     2570.29     46.52 o 
  -3   1  13     1331.74     1325.94     33.62 o 
  -1   1  13     4796.94     4842.61     80.12 o 
   1   1  13      921.10      863.66     34.41 o 
   3   1  13      205.03      165.34     21.08 o 
   5   1  13      116.41       90.66      9.16 o 
   7   1  13      250.49      287.79     22.28 o 
   9   1  13      825.02      834.74     40.55 o 
  11   1  13       72.30       66.54     19.27 o 
  13   1  13      443.91      412.07     45.80 o 
  15   1  13      185.56      187.28     37.66 o 
  17   1  13       93.15      127.76     32.81 o 
 -24   2  13        8.33       13.83     12.92 o 
 -22   2  13      728.70      800.15     74.09 o 
 -20   2  13      272.05      265.13     40.99 o 
 -18   2  13        1.74        0.78      4.16 o 
 -16   2  13        4.19        3.69      3.59 o 
 -14   2  13     1340.17     1304.08     38.37 o 
 -12   2  13      138.42      134.28     11.52 o 
 -10   2  13     2049.41     2064.11     44.03 o 
  -8   2  13      335.92      302.19     14.89 o 
  -6   2  13      725.61      753.20     22.94 o 
  -4   2  13      589.33      562.99     26.71 o 
  -2   2  13      710.29      684.85     27.80 o 
   0   2  13     2450.01     2334.59     47.60 o 
   2   2  13      166.62      151.25     20.38 o 
   4   2  13       22.39       21.44      4.88 o 
   6   2  13      817.50      832.28     26.43 o 
   8   2  13     1217.43     1335.09     52.22 o 
  10   2  13      871.53      826.14     37.32 o 
  12   2  13      278.88      279.75     44.51 o 
  14   2  13      166.09      207.93     38.89 o 
  16   2  13       50.03       59.96     25.09 o 
 -21   3  13      225.10      267.25     43.92 o 
 -19   3  13        0.51        0.11      7.19 o 
 -17   3  13      201.24      197.01     33.45 o 
 -15   3  13      182.64      180.00     30.17 o 
 -13   3  13       69.36       73.36     18.86 o 
 -11   3  13     3469.57     3417.38    141.69 o 
  -9   3  13       15.38       19.36      6.61 o 
  -7   3  13      526.07      483.59     30.35 o 
  -5   3  13      315.90      309.92     21.21 o 
  -3   3  13      248.07      250.48     16.90 o 
  -1   3  13      761.89      744.56     49.52 o 
   1   3  13     3119.21     3255.10     98.60 o 
   3   3  13      574.94      634.42     42.14 o 
   5   3  13        3.24        8.28      5.86 o 
   7   3  13       73.85       93.92     13.73 o 
   9   3  13       59.44       40.56     19.55 o 
  11   3  13       25.47       30.22     18.29 o 
  13   3  13       66.49       75.84     26.28 o 
 -18   4  13       62.79       64.85     21.63 o 
 -16   4  13      132.77      103.65     25.77 o 
 -14   4  13      180.21      154.02     29.22 o 
 -12   4  13      181.94      174.75     22.11 o 
 -10   4  13      195.58      188.08     33.59 o 
  -8   4  13      277.89      261.82     38.25 o 
  -6   4  13      197.79      233.15     34.83 o 
  -4   4  13        3.05      -10.76     10.76 o 
  -2   4  13        3.77       18.54     10.00 o 
   0   4  13      713.87      761.27     53.09 o 
   2   4  13        0.00       16.87      7.08 o 
   4   4  13       12.77        2.91     10.22 o 
   6   4  13      150.48      171.39     35.77 o 
   8   4  13      729.03      869.26     81.66 o 
  -9   5  13        0.32      -14.60     14.60 o 
  -7   5  13       25.50       27.73     14.34 o 
  -5   5  13       58.78       29.63     13.80 o 
  -3   5  13      539.32      543.56     38.77 o 
  -1   5  13       25.58       26.23     19.11 o 
   1   5  13       10.07       19.38     14.35 o 
 -26   0  14      144.75      168.28     29.40 o 
 -24   0  14      452.88      464.30     46.81 o 
 -22   0  14       52.05       50.68     17.28 o 
 -20   0  14       83.44       61.42     17.09 o 
 -18   0  14       38.37       41.69     13.43 o 
 -16   0  14     1626.93     1598.37     74.57 o 
 -14   0  14       15.02       34.53     11.69 o 
 -12   0  14     7253.54     7315.98    148.31 o 
 -10   0  14      447.03      439.32     26.05 o 
  -8   0  14     1238.73     1365.59     44.28 o 
  -6   0  14        3.78        1.87      4.55 o 
  -4   0  14     8007.90     7993.12    143.99 o 
  -2   0  14     1319.45     1571.03     64.64 o 
   0   0  14     1572.34     1998.50     52.85 o 
   2   0  14     4950.60     5040.01    123.16 o 
   4   0  14      697.86      645.09     45.58 o 
   6   0  14      224.48      198.92     27.07 o 
   8   0  14       11.80        7.00      7.61 o 
  10   0  14       45.89       76.51     19.61 o 
  12   0  14     1277.07     1278.48     81.55 o 
  14   0  14     3852.09     4135.02    154.77 o 
  16   0  14      618.47      601.95     62.94 o 
 -25   1  14      227.12      170.64     33.15 o 
 -23   1  14      103.87       86.57     13.96 o 
 -21   1  14       65.76       78.27     13.03 o 
 -19   1  14      983.93     1054.23     44.71 o 
 -17   1  14      826.72      794.98     37.58 o 
 -15   1  14       20.61       14.24      9.90 o 
 -13   1  14      217.71      179.52     16.87 o 
 -11   1  14        1.80       -1.74      3.78 o 
  -9   1  14     1649.61     1646.77     34.77 o 
  -7   1  14     2618.89     2577.05     42.54 o 
  -5   1  14      183.84      200.73     12.00 o 
  -3   1  14     4046.24     4289.53     55.07 o 
  -1   1  14     2198.42     2404.87     48.04 o 
   1   1  14       36.72       36.03      6.41 o 
   3   1  14      469.14      425.67     34.76 o 
   5   1  14     1636.61     1685.85     49.44 o 
   7   1  14     1439.43     1346.61     50.02 o 
   9   1  14        3.53       -4.13      6.00 o 
  11   1  14       83.97       50.71     13.01 o 
  13   1  14       36.99       43.08     12.05 o 
  15   1  14        9.78        1.28     25.02 o 
 -24   2  14       12.80       16.58     10.03 o 
 -22   2  14      235.18      239.74     29.32 o 
 -20   2  14       99.98      107.40     18.90 o 
 -18   2  14       27.27       24.48      6.38 o 
 -16   2  14      596.32      645.05     52.82 o 
 -14   2  14       79.42       85.67     12.23 o 
 -12   2  14        6.08       18.81      4.62 o 
 -10   2  14        0.32       14.87      4.82 o 
  -8   2  14      159.40      143.99     10.61 o 
  -6   2  14      655.34      565.96     23.88 o 
  -4   2  14       55.77       50.58      8.48 o 
  -2   2  14     1728.14     1625.89     44.49 o 
   0   2  14     3441.63     3482.47    125.28 o 
   2   2  14       43.70       26.55     10.23 o 
   4   2  14       41.56       37.95      6.39 o 
   6   2  14     2546.38     2620.42     49.16 o 
   8   2  14     2645.31     2615.15     63.91 o 
  10   2  14       61.45       58.19     20.70 o 
  12   2  14      399.82      319.92     46.95 o 
  14   2  14       29.77       10.55     12.49 o 
 -21   3  14       28.86       33.56     18.78 o 
 -19   3  14      130.81      169.34     33.50 o 
 -17   3  14       49.00       24.43     13.01 o 
 -15   3  14       17.37       23.34      9.49 o 
 -13   3  14      653.76      662.31     61.10 o 
 -11   3  14        0.50       -3.12     10.42 o 
  -9   3  14      213.54      244.90     34.70 o 
  -7   3  14        1.47        5.35      4.40 o 
  -5   3  14       11.81        8.32      8.58 o 
  -3   3  14       12.70        4.58      3.54 o 
  -1   3  14        6.46       13.95      4.15 o 
   1   3  14      491.95      553.24     41.75 o 
   3   3  14       36.30       30.90     10.75 o 
   5   3  14       47.47       56.09     10.92 o 
   7   3  14       23.87       28.91      8.08 o 
   9   3  14      312.21      285.38     45.72 o 
  11   3  14       31.28       24.51     15.75 o 
 -18   4  14       64.25       61.44     22.54 o 
 -16   4  14      488.46      609.04     58.19 o 
 -14   4  14      424.96      378.13     51.38 o 
 -12   4  14        2.37      -11.63     11.63 o 
 -10   4  14       20.80       -6.76      8.92 o 
  -8   4  14        0.11       -6.18      7.96 o 
  -6   4  14      137.71      145.67     27.31 o 
  -4   4  14        8.99        7.11      8.05 o 
  -2   4  14      353.11      347.22     38.16 o 
   0   4  14      509.20      532.44     44.82 o 
   2   4  14       35.87       31.09      9.76 o 
   4   4  14       94.23       84.91     24.08 o 
   6   4  14      618.65      695.18     70.95 o 
   8   4  14      128.84      115.69     30.24 o 
  -7   5  14        3.14        4.29      7.46 o 
  -5   5  14       14.34       15.12     11.19 o 
  -3   5  14      156.30      155.69     28.28 o 
  -1   5  14       21.96       -5.98     11.55 o 
 -25   1  15      156.26      154.42     31.37 o 
 -23   1  15        0.44       -4.08      7.15 o 
 -21   1  15      409.72      376.92     48.74 o 
 -19   1  15        3.41       -1.46      4.93 o 
 -17   1  15      328.17      340.01     25.25 o 
 -15   1  15      537.40      569.40     31.63 o 
 -13   1  15      333.72      337.50     37.88 o 
 -11   1  15      866.12      869.30     30.31 o 
  -9   1  15      647.98      704.04     23.57 o 
  -7   1  15        8.50        8.93      3.42 o 
  -5   1  15     1942.20     2021.90     92.57 o 
  -3   1  15      407.32      435.13     25.58 o 
  -1   1  15     1383.62     1415.24     46.72 o 
   1   1  15      117.17      131.05     14.75 o 
   3   1  15        7.36        7.23      7.74 o 
   5   1  15        4.74       -1.27      5.29 o 
   7   1  15      169.49      174.10     18.79 o 
   9   1  15      387.68      333.92     27.50 o 
  11   1  15      496.13      462.84     34.11 o 
  13   1  15       39.70       48.21     11.65 o 
  15   1  15     1274.84     1343.75     99.97 o 
 -24   2  15      184.57      209.53     39.29 o 
 -22   2  15       12.56       15.89     13.92 o 
 -20   2  15       56.27       32.16     15.50 o 
 -18   2  15        8.16        1.32      4.35 o 
 -16   2  15       96.17       90.77     13.18 o 
 -14   2  15       96.24       84.91     12.60 o 
 -12   2  15     1995.83     1955.43     64.69 o 
 -10   2  15     2703.00     2697.86     67.96 o 
  -8   2  15        0.51        9.61      3.82 o 
  -6   2  15     2976.66     2881.10     55.37 o 
  -4   2  15      167.81      180.93     21.46 o 
  -2   2  15     4174.94     4122.58     73.14 o 
   0   2  15        2.97       18.26     10.07 o 
   2   2  15     3432.65     3444.71    102.75 o 
   4   2  15      134.45      116.46     12.05 o 
   6   2  15     3230.04     3395.52     58.64 o 
   8   2  15      210.04      234.23     20.21 o 
  10   2  15      302.34      292.70     44.22 o 
  12   2  15      171.00      229.68     42.12 o 
  14   2  15        0.11      -17.21     17.21 o 
 -21   3  15      257.46      285.49     32.70 o 
 -19   3  15      111.66      121.29     51.31 o 
 -17   3  15      232.53      290.46     44.19 o 
 -15   3  15        1.25       23.19     13.64 o 
 -13   3  15      324.97      328.49     43.81 o 
 -11   3  15     4131.16     3923.13    143.76 o 
  -9   3  15     1184.52     1215.27     76.84 o 
  -7   3  15      175.20      207.73     19.49 o 
  -5   3  15     1054.95     1006.02     39.62 o 
  -3   3  15     1333.57     1310.07     71.00 o 
  -1   3  15      122.35      114.61     21.02 o 
   1   3  15       91.80       75.12     15.87 o 
   3   3  15       34.69       27.74     10.69 o 
   5   3  15      336.28      347.42     26.93 o 
   7   3  15        0.17       -9.55      9.72 o 
   9   3  15      208.32      205.45     39.29 o 
  11   3  15       25.55       31.78     18.05 o 
 -16   4  15       73.31       80.55     25.79 o 
 -14   4  15      125.60      159.79     33.85 o 
 -12   4  15      283.84      233.46     39.71 o 
 -10   4  15      169.44      186.95     34.75 o 
  -8   4  15      148.49      140.35     28.94 o 
  -6   4  15       10.55       12.97      9.85 o 
  -4   4  15      205.99      201.80     31.29 o 
  -2   4  15      679.28      631.20     52.19 o 
   0   4  15      124.78      109.06     20.97 o 
   2   4  15       86.19      115.82     22.86 o 
   4   4  15       62.88       77.47     24.51 o 
   6   4  15      477.50      651.36     70.68 o 
 -26   0  16       30.62       49.79     17.21 o 
 -24   0  16      844.88      849.76     64.74 o 
 -22   0  16      309.98      306.84     37.51 o 
 -20   0  16     7342.89     7204.73    175.02 o 
 -18   0  16     2099.19     2129.02     91.82 o 
 -16   0  16      470.62      442.72     40.89 o 
 -14   0  16      169.91      153.16     23.80 o 
 -12   0  16     1002.70     1174.65     62.64 o 
 -10   0  16     9838.57     9865.63    176.56 o 
  -8   0  16     1538.19     1684.95     71.66 o 
  -6   0  16     1067.64     1226.35     61.70 o 
  -4   0  16     3315.93     3345.28    102.07 o 
  -2   0  16     1661.64     1646.36     71.67 o 
   0   0  16     1409.41     1436.22     69.18 o 
   2   0  16     1332.87     1324.71     68.75 o 
   4   0  16       92.29       73.42     17.73 o 
   6   0  16       67.52       37.55     13.86 o 
   8   0  16     1321.81     1412.86     80.24 o 
  10   0  16       16.09       -2.01      7.64 o 
  12   0  16      111.53      170.95     31.85 o 
  14   0  16      266.26      195.29     36.12 o 
 -25   1  16       29.77       25.81     15.85 o 
 -23   1  16      134.92      140.78     21.61 o 
 -21   1  16      368.41      356.70     27.93 o 
 -19   1  16     2100.94     2122.73     65.62 o 
 -17   1  16      210.39      175.20     18.43 o 
 -15   1  16      118.34      107.58     14.41 o 
 -13   1  16     3735.20     3699.69     79.67 o 
 -11   1  16      129.61      146.65     15.94 o 
  -9   1  16       95.51       82.19     11.81 o 
  -7   1  16      320.03      304.08     18.20 o 
  -5   1  16      974.61      877.49     37.61 o 
  -3   1  16     1371.03     1332.64     46.24 o 
  -1   1  16      147.36      136.88     15.38 o 
   1   1  16      291.71      290.20     30.80 o 
   3   1  16       93.02       99.61     19.25 o 
   5   1  16      925.29      857.16     37.98 o 
   7   1  16      296.02      328.13     26.56 o 
   9   1  16      886.73      862.32     44.84 o 
  11   1  16      501.29      465.23     65.68 o 
  13   1  16      428.64      482.40     37.49 o 
 -24   2  16        0.09       12.37      9.15 o 
 -22   2  16       53.55       55.19     20.51 o 
 -20   2  16       23.10       28.26      8.23 o 
 -18   2  16       79.85       54.62     11.37 o 
 -16   2  16       83.92       86.55     13.24 o 
 -14   2  16      110.86       98.64     20.44 o 
 -12   2  16     1051.92      984.03     42.69 o 
 -10   2  16      307.81      268.61     22.15 o 
  -8   2  16      146.09      141.13     13.23 o 
  -6   2  16     1229.01     1227.99     37.24 o 
  -4   2  16     4957.01     4962.34    193.96 o 
  -2   2  16      822.68      757.02     32.28 o 
   0   2  16     2501.15     2571.88     92.26 o 
   2   2  16      595.42      568.04     43.32 o 
   4   2  16     1023.27     1010.00     36.29 o 
   6   2  16        4.69        4.35      4.07 o 
   8   2  16      293.32      299.12     43.45 o 
  10   2  16      495.62      491.92     57.91 o 
  12   2  16       57.58       33.88     18.87 o 
 -21   3  16        7.84      -11.19     13.40 o 
 -19   3  16       10.05        1.17      7.65 o 
 -17   3  16       26.28        9.11     11.13 o 
 -15   3  16      331.77      282.30     42.15 o 
 -13   3  16      422.50      484.80     52.73 o 
 -11   3  16       42.04       21.54     12.18 o 
  -9   3  16      456.11      460.16     47.27 o 
  -7   3  16     1641.85     1540.22     83.86 o 
  -5   3  16       66.44       59.05     17.06 o 
  -3   3  16      282.08      294.40     34.58 o 
  -1   3  16        0.64        2.27      5.38 o 
   1   3  16      487.27      413.60     38.67 o 
   3   3  16     1389.26     1355.11     68.21 o 
   5   3  16       13.41       19.15      8.25 o 
   7   3  16      337.66      298.19     46.63 o 
   9   3  16      165.99      224.51     42.72 o 
 -16   4  16      570.41      511.46     63.68 o 
 -14   4  16       20.22       21.33     14.44 o 
 -12   4  16      689.99      782.31     72.33 o 
 -10   4  16        7.08       13.83     11.08 o 
  -8   4  16      125.58      123.94     26.13 o 
  -6   4  16       58.29       71.98     21.10 o 
  -4   4  16      129.78      162.27     28.09 o 
  -2   4  16      887.11      950.37     64.73 o 
   0   4  16      481.70      689.37     52.55 o 
   2   4  16        3.08        7.90      5.12 o 
   4   4  16      364.25      435.20     57.12 o 
   6   4  16       19.37       24.93     15.38 o 
 -25   1  17       10.32        8.20     10.39 o 
 -23   1  17       55.64       55.47     17.32 o 
 -21   1  17     1232.30     1238.26     52.30 o 
 -19   1  17      395.88      351.25     29.85 o 
 -17   1  17      382.92      356.65     52.08 o 
 -15   1  17      969.95      954.90     58.03 o 
 -13   1  17       62.26       53.15     10.41 o 
 -11   1  17      160.29      134.39     15.85 o 
  -9   1  17      305.05      342.02     35.18 o 
  -7   1  17      221.99      219.52     21.74 o 
  -5   1  17       17.89       10.43      5.47 o 
  -3   1  17       13.96       18.14      7.15 o 
  -1   1  17      306.95      350.75     25.17 o 
   1   1  17        0.40       -1.37      7.70 o 
   3   1  17      725.21      665.97     49.30 o 
   5   1  17      611.90      583.45     32.56 o 
   7   1  17      339.52      285.52     25.51 o 
   9   1  17      213.55      183.94     21.80 o 
  11   1  17      703.33      740.35     45.00 o 
  13   1  17       50.47       68.89     21.77 o 
 -22   2  17       44.75       49.07     18.98 o 
 -20   2  17        2.22        4.54      4.97 o 
 -18   2  17        0.64       -1.31      4.50 o 
 -16   2  17      235.92      253.24     22.92 o 
 -14   2  17      344.61      326.01     28.67 o 
 -12   2  17      105.61      111.72     15.24 o 
 -10   2  17      449.49      540.16     32.04 o 
  -8   2  17      380.36      336.22     25.45 o 
  -6   2  17     1078.93     1044.72     35.20 o 
  -4   2  17      759.15      643.39     32.42 o 
  -2   2  17       35.45       24.38      9.85 o 
   0   2  17       46.77       41.10     13.38 o 
   2   2  17        2.68       -8.29      8.29 o 
   4   2  17      365.25      341.25     22.08 o 
   6   2  17     1229.26     1223.10     53.20 o 
   8   2  17       50.71       52.71     19.69 o 
  10   2  17      263.60      275.71     45.37 o 
  12   2  17      316.68      367.65     55.05 o 
 -21   3  17       22.28       57.46     24.89 o 
 -19   3  17      463.23      556.39     63.38 o 
 -17   3  17       33.48       33.29     16.96 o 
 -15   3  17       56.51       29.95     14.40 o 
 -13   3  17      898.52      846.22     69.95 o 
 -11   3  17      333.08      358.24     44.35 o 
  -9   3  17       56.64       27.32     12.40 o 
  -7   3  17      585.98      669.13     56.27 o 
  -5   3  17        0.35       -9.35      9.35 o 
  -3   3  17       43.97       72.28     18.28 o 
  -1   3  17      169.93      171.46     26.07 o 
   1   3  17      482.42      497.92     43.64 o 
   3   3  17      978.07     1024.54     61.10 o 
   5   3  17     2238.50     2518.04     76.66 o 
   7   3  17       51.55       57.57     21.00 o 
   9   3  17        9.89       31.41     18.54 o 
 -16   4  17      618.17      713.52     73.84 o 
 -14   4  17     1193.67     1036.75     85.94 o 
 -12   4  17      208.77      193.61     36.11 o 
 -10   4  17       28.46       40.19     17.48 o 
  -8   4  17      217.44      200.40     33.87 o 
  -6   4  17        0.16       27.99     13.19 o 
  -4   4  17       18.70       24.61     11.70 o 
  -2   4  17       14.98       26.82     12.84 o 
   0   4  17      156.70      177.00     27.40 o 
   2   4  17      311.46      347.36     50.34 o 
   4   4  17       29.33       30.07     18.25 o 
 -24   0  18      156.14      119.12     24.86 o 
 -22   0  18     3079.22     3157.83    123.26 o 
 -20   0  18      150.57      163.23     28.34 o 
 -18   0  18       22.77       20.14     12.45 o 
 -16   0  18       20.62       10.02      7.84 o 
 -14   0  18       39.17       28.49     12.99 o 
 -12   0  18     2596.11     2518.20     96.88 o 
 -10   0  18       67.13       80.03     18.09 o 
  -8   0  18       36.70       32.42     11.80 o 
  -6   0  18     1600.99     1571.45     73.91 o 
  -4   0  18      353.34      374.84     36.47 o 
  -2   0  18     1301.05     1222.53     67.12 o 
   0   0  18      175.32      182.10     26.77 o 
   2   0  18      367.15      348.76     38.03 o 
   4   0  18     2241.65     1890.67     89.82 o 
   6   0  18      776.32     1031.82     70.02 o 
   8   0  18      155.32      147.45     27.20 o 
  10   0  18        5.21       -7.49     10.06 o 
  12   0  18       47.83       86.25     23.02 o 
 -25   1  18      123.17       75.75     23.47 o 
 -23   1  18       65.40       61.19     13.06 o 
 -21   1  18      340.45      378.07     40.87 o 
 -19   1  18        1.47        3.02      4.81 o 
 -17   1  18      426.87      411.83     46.85 o 
 -15   1  18        1.98       -2.73      9.21 o 
 -13   1  18      334.10      298.05     26.19 o 
 -11   1  18      185.01      189.27     19.05 o 
  -9   1  18      230.60      212.87     19.98 o 
  -7   1  18      766.24      692.62     35.46 o 
  -5   1  18      597.22      514.51     30.65 o 
  -3   1  18     5187.36     5189.96     97.90 o 
  -1   1  18        1.43       -3.69      8.52 o 
   1   1  18       54.94       81.07     18.34 o 
   3   1  18     1209.12     1137.31     66.24 o 
   5   1  18      281.23      255.80     29.38 o 
   7   1  18     1565.78     1528.41     60.08 o 
   9   1  18      570.45      554.68     57.12 o 
  11   1  18        8.65        5.38      5.90 o 
  13   1  18      278.73      243.82     42.88 o 
 -22   2  18        0.05       -5.42     10.14 o 
 -20   2  18        0.19       -3.89     10.93 o 
 -18   2  18       14.26        5.08      5.05 o 
 -16   2  18       18.88       21.67     10.39 o 
 -14   2  18     1195.40     1070.94     47.19 o 
 -12   2  18       75.92       49.33     12.26 o 
 -10   2  18      266.67      228.83     21.79 o 
  -8   2  18      331.46      362.67     27.21 o 
  -6   2  18      142.80      125.29     12.83 o 
  -4   2  18      145.25      182.65     17.99 o 
  -2   2  18     2215.30     2163.73     58.52 o 
   0   2  18        2.31        0.65      8.66 o 
   2   2  18       36.81       37.27     13.46 o 
   4   2  18      173.93      190.62     17.35 o 
   6   2  18      917.05      930.97     47.99 o 
   8   2  18       62.61       70.44     22.99 o 
  10   2  18      136.59      202.65     39.25 o 
 -19   3  18      521.85      535.05     62.90 o 
 -17   3  18       11.37       15.80     14.27 o 
 -15   3  18      107.28      144.03     31.36 o 
 -13   3  18      320.45      322.09     43.64 o 
 -11   3  18       37.21       31.67     14.94 o 
  -9   3  18       99.38      101.78     22.78 o 
  -7   3  18        5.96        5.53      8.46 o 
  -5   3  18        5.58        3.86      7.81 o 
  -3   3  18      139.11      147.78     25.65 o 
  -1   3  18        0.12       -3.57      6.54 o 
   1   3  18      333.42      385.08     39.44 o 
   3   3  18       92.16       96.85     20.12 o 
   5   3  18      135.27      162.52     20.24 o 
   7   3  18       63.06       66.54     23.37 o 
 -14   4  18     1332.74     1352.83     98.39 o 
 -12   4  18       39.10       47.91     18.39 o 
 -10   4  18      311.13      308.60     43.98 o 
  -8   4  18       48.58       -2.13      7.62 o 
  -6   4  18       32.99       28.41     13.28 o 
  -4   4  18       24.61      -11.88     11.88 o 
  -2   4  18      203.84      200.63     30.60 o 
   0   4  18       68.98       72.38     18.30 o 
   2   4  18       15.57       35.24     15.83 o 
 -23   1  19       11.29       11.33      8.38 o 
 -21   1  19       33.26       19.57      8.10 o 
 -19   1  19       25.08       35.36     10.01 o 
 -17   1  19     1248.93     1225.60     51.47 o 
 -15   1  19       66.26       70.17     12.40 o 
 -13   1  19     1868.63     1787.60     60.12 o 
 -11   1  19      941.40      982.60     61.43 o 
  -9   1  19      427.30      381.57     27.43 o 
  -7   1  19      125.03      142.90     16.75 o 
  -5   1  19     3711.29     3516.73     82.50 o 
  -3   1  19     2158.01     2122.83     86.49 o 
  -1   1  19      161.43      165.50     18.73 o 
   1   1  19      944.51     1022.80     63.51 o 
   3   1  19      126.76      131.35     23.88 o 
   5   1  19      116.55       90.87     14.28 o 
   7   1  19        1.52        2.31     23.15 o 
   9   1  19       65.42       61.99     14.19 o 
  11   1  19      900.70     1078.25     88.24 o 
 -22   2  19      410.49      475.26     56.93 o 
 -20   2  19      860.95      960.21     54.04 o 
 -18   2  19       38.26       41.48     11.80 o 
 -16   2  19       41.91       33.11      9.66 o 
 -14   2  19      352.65      307.42     28.49 o 
 -12   2  19     1602.40     1539.33     57.57 o 
 -10   2  19      738.53      722.80     50.24 o 
  -8   2  19     1113.75     1034.33     47.07 o 
  -6   2  19      410.78      382.40     28.73 o 
  -4   2  19     1249.34     1206.65     46.61 o 
  -2   2  19        8.59        1.83      5.93 o 
   0   2  19       14.42        8.03      8.31 o 
   2   2  19       37.02       31.17     12.21 o 
   4   2  19       63.62       49.25     15.73 o 
   6   2  19      180.12      183.43     22.21 o 
   8   2  19      341.55      350.14     51.06 o 
  10   2  19       27.70       11.87     13.65 o 
 -19   3  19       44.67       64.85     22.34 o 
 -17   3  19       58.20       67.72     22.91 o 
 -15   3  19      138.26      121.08     28.91 o 
 -13   3  19      395.56      405.04     49.29 o 
 -11   3  19      141.43      110.55     25.46 o 
  -9   3  19      742.76      755.01     63.24 o 
  -7   3  19      220.36      223.39     34.04 o 
  -5   3  19        4.80       13.61     10.32 o 
  -3   3  19        0.94       -2.08      6.69 o 
  -1   3  19        1.05       20.27     10.80 o 
   1   3  19     1040.47     1103.17     68.16 o 
   3   3  19     4232.69     4685.34    138.27 o 
   5   3  19      932.37     1015.97     51.60 o 
   7   3  19      114.21      106.01     31.56 o 
 -14   4  19       50.75       48.44     21.51 o 
 -12   4  19       70.93       47.84     19.14 o 
 -10   4  19        2.95       -6.96      9.28 o 
  -8   4  19        2.23        1.82      8.62 o 
  -6   4  19       11.34       19.80     12.46 o 
  -4   4  19      419.46      523.00     52.34 o 
  -2   4  19      283.13      293.96     38.13 o 
   0   4  19        6.77       -8.98      8.98 o 
 -24   0  20     1194.99     1280.06     82.51 o 
 -22   0  20     1897.15     1930.28     98.93 o 
 -20   0  20     2402.35     2389.22    107.12 o 
 -18   0  20      877.88      885.82     63.85 o 
 -16   0  20       79.31       66.81     17.87 o 
 -14   0  20     2055.76     2108.52     93.64 o 
 -12   0  20     1122.91     1095.10     67.03 o 
 -10   0  20     1117.90     1065.69     65.36 o 
  -8   0  20     2622.97     2753.14    105.02 o 
  -6   0  20      420.33      452.54     42.92 o 
  -4   0  20      486.54      474.90     43.91 o 
  -2   0  20      632.31      585.86     49.59 o 
   0   0  20      517.91      533.28     48.87 o 
   2   0  20      113.40       87.76     21.65 o 
   6   0  20       44.39        2.31      6.98 o 
   8   0  20       11.74       12.86     10.88 o 
  10   0  20       74.37       42.64     16.72 o 
 -23   1  20      651.10      645.51     40.75 o 
 -21   1  20      730.80      702.29     41.61 o 
 -19   1  20       64.62       59.35     12.10 o 
 -17   1  20       46.34       27.86      8.37 o 
 -15   1  20      208.64      181.02     20.25 o 
 -13   1  20      375.51      405.34     29.70 o 
 -11   1  20      846.92      820.97     41.53 o 
  -9   1  20       25.61       28.81     12.42 o 
  -7   1  20      147.60      126.99     16.75 o 
  -5   1  20     5020.47     5013.77    101.72 o 
  -3   1  20       20.71       18.66      8.10 o 
  -1   1  20        0.10        1.57      8.63 o 
   1   1  20      170.85      179.32     28.44 o 
   3   1  20        0.03       12.20      9.41 o 
   5   1  20      129.51      104.08     15.44 o 
   7   1  20      134.40      130.65     18.78 o 
   9   1  20      337.03      413.14     54.18 o 
 -22   2  20      114.85       95.93     26.88 o 
 -20   2  20       80.25       86.20     14.71 o 
 -18   2  20        6.99        6.67     11.92 o 
 -16   2  20      105.98       79.81     14.14 o 
 -14   2  20      189.00      215.37     22.47 o 
 -12   2  20      213.30      178.32     19.96 o 
 -10   2  20       29.82       26.68      9.15 o 
  -8   2  20      385.95      355.44     28.54 o 
  -6   2  20      569.60      567.21     35.97 o 
  -4   2  20      710.60      775.96     57.91 o 
  -2   2  20        4.27       -9.23      9.23 o 
   0   2  20      110.09      102.54     20.99 o 
   2   2  20        8.83       -9.41      9.41 o 
   4   2  20      562.35      544.94     49.18 o 
   6   2  20      132.75      116.84     18.32 o 
   8   2  20      159.87      208.71     41.03 o 
 -19   3  20        0.09       32.87     19.87 o 
 -17   3  20        0.47      -13.36     13.36 o 
 -15   3  20       24.46        3.10      9.60 o 
 -13   3  20       15.47       20.25     13.77 o 
 -11   3  20      372.44      390.95     47.83 o 
  -9   3  20        5.35        3.19      8.26 o 
  -7   3  20      879.29      989.32     71.48 o 
  -5   3  20       80.38       51.91     16.90 o 
  -3   3  20       95.36      108.15     23.10 o 
  -1   3  20       30.92       65.32     18.09 o 
   1   3  20       88.57       69.22     17.80 o 
   3   3  20      344.50      352.99     39.77 o 
   5   3  20      187.15      241.98     43.71 o 
 -12   4  20      104.78      125.17     29.76 o 
 -10   4  20      149.80      147.63     31.28 o 
  -8   4  20       14.53       39.32     16.52 o 
  -6   4  20        6.96       18.63     14.15 o 
  -4   4  20       52.36       36.38     16.11 o 
  -2   4  20       47.25       70.23     19.81 o 
 -23   1  21      625.80      583.06     39.48 o 
 -21   1  21       48.98       42.69     11.68 o 
 -19   1  21        6.39       -5.45     11.10 o 
 -17   1  21        4.40       16.38      9.70 o 
 -15   1  21      457.36      449.91     32.35 o 
 -13   1  21      321.08      348.89     28.16 o 
 -11   1  21       70.57       56.72     11.97 o 
  -9   1  21      125.95      107.93     15.56 o 
  -7   1  21     2405.76     2477.18     73.30 o 
  -5   1  21        4.17       14.42      9.63 o 
  -3   1  21      271.42      289.33     26.05 o 
  -1   1  21        8.55        0.84      4.91 o 
   1   1  21        0.03       10.25      8.54 o 
   3   1  21       66.09       33.24     14.76 o 
   5   1  21        9.34        4.66      4.83 o 
   7   1  21        1.28        4.45      5.80 o 
   9   1  21      278.49      249.79     42.25 o 
 -22   2  21      272.15      312.71     47.53 o 
 -20   2  21       80.40      101.94     16.88 o 
 -18   2  21       19.86        8.60      8.72 o 
 -16   2  21      736.48      760.40     43.20 o 
 -14   2  21       46.08       23.47      7.58 o 
 -12   2  21        0.10       -5.84      5.84 o 
 -10   2  21       30.72       12.55      7.53 o 
  -8   2  21     1193.74     1134.09     51.91 o 
  -6   2  21      180.25      137.69     18.22 o 
  -4   2  21      930.11      894.32     63.96 o 
  -2   2  21        9.34       27.02     11.11 o 
   0   2  21      670.31      680.40     55.72 o 
   2   2  21       13.60       -3.22      7.22 o 
   4   2  21      260.70      248.37     34.41 o 
   6   2  21        2.35        0.96      6.32 o 
   8   2  21      193.02      204.77     41.47 o 
 -17   3  21       60.70       48.00     20.05 o 
 -15   3  21        5.43       57.82     20.35 o 
 -13   3  21      141.02      163.52     32.96 o 
 -11   3  21       38.82       23.86     13.54 o 
  -9   3  21     1065.76     1003.17     75.08 o 
  -7   3  21      101.53      102.64     24.35 o 
  -5   3  21      194.65      226.33     35.07 o 
  -3   3  21      532.56      475.92     48.55 o 
  -1   3  21      280.69      321.55     39.65 o 
   1   3  21      714.77      756.16     59.70 o 
   3   3  21        2.71       18.56     11.62 o 
  -8   4  21       22.52       37.94     17.88 o 
  -6   4  21      520.62      667.31     62.46 o 
 -22   0  22      351.20      383.50     46.16 o 
 -20   0  22        3.98      -11.98     11.98 o 
 -18   0  22      116.75       79.89     20.54 o 
 -16   0  22      648.58      601.01     53.76 o 
 -14   0  22       78.67       70.51     19.48 o 
 -12   0  22       47.40       76.53     19.65 o 
 -10   0  22     2339.00     2059.72     96.70 o 
  -8   0  22     3557.95     3448.79    124.80 o 
  -6   0  22     3180.07     3219.58    120.60 o 
  -4   0  22      254.75      251.64     34.61 o 
  -2   0  22      187.18      189.20     30.91 o 
   0   0  22      105.00      122.49     25.90 o 
   2   0  22      153.92      115.56     24.84 o 
   6   0  22      146.00      109.67     26.11 o 
   8   0  22      212.25      247.28     39.49 o 
 -23   1  22       61.46       76.03     28.27 o 
 -21   1  22        2.35        0.78      6.18 o 
 -19   1  22      238.11      253.92     25.75 o 
 -17   1  22      693.34      679.95     41.30 o 
 -15   1  22       91.37       95.40     15.66 o 
 -13   1  22        7.70        1.11      5.32 o 
 -11   1  22     1252.67     1152.71     51.72 o 
  -9   1  22        9.69        6.72      5.89 o 
  -7   1  22      403.84      353.32     28.86 o 
  -5   1  22      593.44      597.33     37.70 o 
  -3   1  22      502.71      475.08     34.39 o 
  -1   1  22       11.90       22.04     10.68 o 
   1   1  22      237.91      196.50     31.60 o 
   3   1  22      335.56      342.40     42.56 o 
   5   1  22      151.46      108.37     14.22 o 
   7   1  22      264.25      246.29     42.61 o 
 -20   2  22      274.88      236.24     25.43 o 
 -18   2  22       10.91        8.08      7.02 o 
 -16   2  22       13.96       12.57      7.60 o 
 -14   2  22      237.19      257.53     25.73 o 
 -12   2  22       11.58       15.20      9.10 o 
 -10   2  22        4.83        9.86      7.00 o 
  -8   2  22       96.17       88.74     15.29 o 
  -6   2  22      411.00      349.87     52.15 o 
  -4   2  22       98.76      105.27     22.73 o 
  -2   2  22      309.10      389.00     43.35 o 
   0   2  22      555.25      537.48     50.99 o 
   2   2  22      272.80      282.77     37.92 o 
   4   2  22        1.26       16.13     11.23 o 
   6   2  22      216.99      254.36     28.51 o 
 -17   3  22       44.16       75.04     23.47 o 
 -15   3  22       21.89       16.86     13.52 o 
 -13   3  22        0.09      -12.87     12.87 o 
 -11   3  22       39.03        8.82     11.15 o 
  -9   3  22       22.16       11.84     10.22 o 
  -7   3  22       83.87       79.38     21.31 o 
  -5   3  22       18.72        9.56      7.72 o 
  -3   3  22       47.40       54.94     18.17 o 
  -1   3  22      123.72      117.76     24.92 o 
   1   3  22       73.99       51.48     17.37 o 
 -21   1  23       50.33       49.68     12.81 o 
 -19   1  23      286.84      283.80     27.72 o 
 -17   1  23      447.63      440.83     33.92 o 
 -15   1  23       31.22       49.12     12.63 o 
 -13   1  23      852.48      896.21     46.93 o 
 -11   1  23        0.71       -3.04      9.59 o 
  -9   1  23      206.03      205.63     22.90 o 
  -7   1  23       70.77       75.08     13.96 o 
  -5   1  23      745.41      717.93     42.60 o 
  -3   1  23       10.13        7.41      7.10 o 
  -1   1  23       15.39       12.10     22.78 o 
   1   1  23       64.31       83.36     22.45 o 
   3   1  23       71.17       95.37     23.76 o 
   5   1  23       96.03      102.85     17.74 o 
   7   1  23        1.40       -0.20      7.46 o 
 -20   2  23        0.07       -1.01     12.24 o 
 -18   2  23      732.07      781.02     73.19 o 
 -16   2  23       33.28       21.76     15.36 o 
 -14   2  23      506.51      486.42     36.19 o 
 -12   2  23       54.89       83.76     15.77 o 
 -10   2  23        0.40       -0.03      9.06 o 
  -8   2  23      402.46      430.41     33.68 o 
  -6   2  23        9.84       -2.02      6.74 o 
  -4   2  23      153.47      136.25     26.81 o 
  -2   2  23       75.77       46.32     16.51 o 
   0   2  23      140.51      155.29     29.12 o 
   2   2  23      491.26      512.84     52.14 o 
   4   2  23       30.96       64.55     20.40 o 
 -15   3  23        1.07        7.79     12.53 o 
 -13   3  23      186.37      192.78     35.92 o 
 -11   3  23      464.87      534.69     57.93 o 
  -9   3  23      423.58      443.73     51.58 o 
  -7   3  23      121.36      161.51     30.84 o 
  -5   3  23       17.34       15.05     12.49 o 
  -3   3  23       60.68       86.50     22.43 o 
  -1   3  23      135.46      117.52     25.23 o 
 -22   0  24        2.25        0.71      8.86 o 
 -20   0  24      626.91      747.92     64.34 o 
 -18   0  24       64.80       87.41     21.03 o 
 -16   0  24       54.08       52.55     17.57 o 
 -14   0  24        1.66        1.34      7.20 o 
 -12   0  24       49.21       33.40     15.15 o 
 -10   0  24     1221.43     1254.45     79.95 o 
  -8   0  24     5516.90     5622.53    168.81 o 
  -6   0  24     3351.44     3476.78    132.85 o 
  -4   0  24        0.36       12.08     10.54 o 
  -2   0  24      724.99      794.46     65.75 o 
   0   0  24       26.05       76.00     21.67 o 
   2   0  24     1323.30     1145.32     82.04 o 
   6   0  24      694.55      807.46     72.47 o 
 -21   1  24      252.14      238.23     26.64 o 
 -19   1  24      318.60      326.79     30.26 o 
 -17   1  24       33.04       33.03     10.91 o 
 -15   1  24       57.09       62.23     13.63 o 
 -13   1  24      229.35      263.80     26.66 o 
 -11   1  24       58.26       53.31     12.81 o 
  -9   1  24      972.25      977.93     50.36 o 
  -7   1  24      166.86      163.26     20.95 o 
  -5   1  24        0.62        3.81      6.55 o 
  -3   1  24      418.17      388.61     32.73 o 
  -1   1  24        0.73        9.68      6.45 o 
   1   1  24     1071.15     1051.68     76.35 o 
   3   1  24       70.00       43.20     18.41 o 
   5   1  24        6.66      -14.51     14.51 o 
 -18   2  24       33.42       39.42     16.11 o 
 -16   2  24      157.92      130.55     19.97 o 
 -14   2  24        5.78       16.03      7.97 o 
 -12   2  24      430.25      423.86     34.43 o 
 -10   2  24        5.48        5.58      6.29 o 
  -8   2  24       14.31        1.65     18.80 o 
  -6   2  24        1.38       -6.92      6.92 o 
  -4   2  24        6.03      -12.86     12.86 o 
  -2   2  24        1.05       13.84     11.73 o 
   0   2  24      872.99      993.04     73.46 o 
   2   2  24      109.35      124.17     25.62 o 
 -13   3  24        0.65       -2.66     10.23 o 
 -11   3  24      410.52      420.05     51.99 o 
  -9   3  24        0.87       14.90     12.13 o 
  -7   3  24      405.99      461.57     52.28 o 
  -5   3  24        3.13       17.25     12.60 o 
  -3   3  24        2.51      -13.89     13.89 o 
 -19   1  25       94.85      107.23     18.49 o 
 -17   1  25      824.79      788.52     47.36 o 
 -15   1  25        0.92        4.30      5.82 o 
 -13   1  25      179.46      139.09     19.64 o 
 -11   1  25      441.23      474.42     36.04 o 
  -9   1  25       10.75        6.36     12.05 o 
  -7   1  25      482.02      501.63     37.26 o 
  -5   1  25       21.64       27.71     10.75 o 
  -3   1  25        2.26        3.70      6.80 o 
  -1   1  25      400.82      466.47     51.60 o 
   1   1  25      148.78      130.77     28.81 o 
   3   1  25       55.84       73.08     22.59 o 
 -18   2  25      215.56      246.73     27.50 o 
 -16   2  25      653.08      671.00     44.62 o 
 -14   2  25      244.41      269.32     28.60 o 
 -12   2  25        6.18        4.22      6.29 o 
 -10   2  25      107.21      122.77     19.44 o 
  -8   2  25       94.72      110.51     18.66 o 
  -6   2  25       36.43       18.48     10.77 o 
  -4   2  25      117.42      163.31     31.15 o 
  -2   2  25     1042.94     1087.39     78.36 o 
   0   2  25       66.33       94.05     23.96 o 
  -9   3  25        1.14        0.78      8.01 o 
  -7   3  25      182.83      178.71     35.66 o 
 -20   0  26      945.41      920.77     74.53 o 
 -18   0  26      288.91      281.86     40.74 o 
 -16   0  26        7.40        6.45     10.71 o 
 -14   0  26       12.06        6.52      9.68 o 
 -12   0  26      408.93      406.77     48.54 o 
 -10   0  26     3572.14     3448.24    140.06 o 
  -8   0  26       62.81       75.78     23.79 o 
  -6   0  26       26.04       18.57     14.08 o 
  -4   0  26      132.53      100.11     25.31 o 
  -2   0  26       20.43       11.87     11.46 o 
   0   0  26       31.04      103.12     27.55 o 
 -19   1  26      267.11      234.27     39.38 o 
 -17   1  26       13.77        2.21     15.07 o 
 -15   1  26      105.10      102.44     17.74 o 
 -13   1  26      243.15      241.15     26.31 o 
 -11   1  26      531.99      572.10     40.76 o 
  -9   1  26      129.50      110.01     18.32 o 
  -7   1  26      230.87      266.64     28.33 o 
  -5   1  26       10.72       19.66     11.10 o 
  -3   1  26      855.69      979.93     55.37 o 
  -1   1  26      325.18      282.46     41.46 o 
   1   1  26       53.38       51.89     18.04 o 
 -16   2  26       23.45       16.44      8.78 o 
 -14   2  26      388.89      378.66     42.61 o 
 -12   2  26      102.80      103.23     18.41 o 
 -10   2  26       52.82       28.38     10.00 o 
  -8   2  26       79.18       87.01     16.56 o 
  -6   2  26       72.46       68.79     21.65 o 
  -4   2  26       99.71       57.37     19.58 o 
  -2   2  26      185.87      232.95     37.81 o 
 -17   1  27       71.35       89.69     16.95 o 
 -15   1  27       62.90       72.52     15.77 o 
 -13   1  27     1229.03     1275.53     61.90 o 
 -11   1  27      728.92      722.85     47.23 o 
  -9   1  27       55.83       59.18     14.04 o 
  -7   1  27        2.78        3.92      7.18 o 
  -5   1  27     1251.14     1251.53     62.93 o 
  -3   1  27      178.43      173.47     41.15 o 
  -1   1  27      285.37      287.40     43.42 o 
 -12   2  27        6.46       17.61      8.98 o 
 -10   2  27      521.87      566.65     62.03 o 
  -8   2  27        1.20        3.48      6.56 o 
  -6   2  27       11.36       22.06     13.85 o 
 -16   0  28      629.97      611.25     62.68 o 
 -14   0  28       19.38       29.42     15.86 o 
 -12   0  28      978.38      938.50     76.64 o 
 -10   0  28      550.96      600.01     61.81 o 
  -8   0  28      394.41      482.82     55.36 o 
  -6   0  28       50.65       66.54     22.49 o 
  -4   0  28      947.36     1043.50     83.46 o 
  -2   0  28      660.36      690.34     69.01 o 
 -15   1  28       32.76       34.36     22.58 o 
 -13   1  28      593.03      658.85     46.05 o 
 -11   1  28      134.74      141.67     21.76 o 
  -9   1  28      138.07      159.41     26.09 o 
  -7   1  28      507.03      514.97     41.39 o 
  -5   1  28      235.14      209.13     28.41 o 
  -9   1  29       10.16        2.66      8.20 o 
                                                 
